# Supplementary material for: L1CAM promotes ovarian cancer stemness and tumor initiation via FGFR1/SRC/STAT3 signaling
Source: J Exp Clin Cancer Res. 2021 Oct 13;40:319. doi: 10.1186/s13046-021-02117-z (PMC8513260; doi:10.1186/s13046-021-02117-z)
Supplement: Supplementary file 2 — Additional file 2. [file 13046_2021_2117_MOESM2_ESM.xlsx]

## Sheet: S1. Ov90_bulk_709 coding genes
Supplementary Table S1. Differentially expressed genes in the bulk (adherent) populations of Ov90-mock vs Ov90-L1CAM cells.
ProbeSet	Gene Identifier	Ov90_bulk_mock_1	Ov90_bulk_L1CAM_1	Ov90_OCSC_mock_1	Ov90_OCSC_L1CAM_1	Ov90_bulk_mock_2	Ov90_bulk_L1CAM_2	Ov90_OCSC_mock_2	Ov90_OCSC_L1CAM_2	Name	Accession	MapLocation	Defined_Genelists
TC1200009847.hg.1	A2M	9.27753	13.9412	13.6237	15.4094	10.658	13.4475	14.7395	15.2078	alpha-2-macroglobulin	NM_000014	12p13.31	Complement and coagulation cascades
TC1700007658.hg.1	AATF	12.2212	11.2327	12.2182	11.108	12.4225	11.3896	11.3165	11.1433	apoptosis antagonizing transcription factor	NM_012138	17q12
TSUnmapped00000137.hg.1	ABO	9.04423	3.15437	8.36823	3.59698	5.70236	4.01178	5.08927	3.74143	ABO blood group (transferase A, alpha 1-3-N-acetylgalactosaminyltransferase; transferase B, alpha 1-3-galactosyltransferase) [Source:HGNC Symbol;Acc:HGNC:79]	ENST00000626615		Glycosphingolipid biosynthesis - lacto and neolacto series, Metabolic pathways
TC1700012324.hg.1	ABR	11.2515	10.1206	10.2031	9.57511	11.4804	10.678	9.99409	9.32037	active BCR-related	NM_001092	17p13.3
TC1100010505.hg.1	ABTB2	5.70798	4.6338	7.43664	5.48354	6.05925	5.40529	5.94584	5.29821	ankyrin repeat and BTB (POZ) domain containing 2	NM_145804	11p13
TC1700012291.hg.1	ACE	4.38278	5.27572	7.91867	7.5914	4.2577	4.96624	6.89318	6.56837	angiotensin I converting enzyme	NM_000789	17q23.3	Angiotensin-converting enzyme 2 regulates heart function, Chagas disease (American trypanosomiasis), Hypertrophic cardiomyopathy (HCM), Renin-angiotensin system
TC0X00009128.hg.1	ACE2	11.3558	9.56409	12.8989	11.8647	10.702	9.81442	13.4606	11.8533	angiotensin I converting enzyme 2	NM_021804	Xp22	Angiotensin-converting enzyme 2 regulates heart function, Protein digestion and absorption, Renin-angiotensin system
TC0200011219.hg.1	ACKR3	10.1881	3.54102	8.4463	3.19367	5.51266	3.91316	5.76769	3.80303	atypical chemokine receptor 3	NM_020311	2q37.3	Cytokine-cytokine receptor interaction
TC0300011309.hg.1	ACOX2	8.14076	6.72278	7.29056	6.98363	7.14088	6.3516	7.20992	7.41822	acyl-CoA oxidase 2, branched chain	NM_003500	3p14.3	Metabolic pathways, Peroxisome, PPAR signaling pathway, Primary bile acid biosynthesis
TC2000008950.hg.1	ACSS2	3.00653	3.00856	3.35017	2.61724	2.99669	3.28187	2.75101	3.20948	Memczak2013 ANTISENSE, CDS, coding, INTERNAL best transcript NM_001076552	hsa_circ_0001144		Mitochondrial Carnitine Palmitoyltransferase (CPT) System, Glycolysis / Gluconeogenesis, Metabolic pathways, Propanoate metabolism, Pyruvate metabolism
TC0200010577.hg.1	ADAM23	3.97091	6.47678	4.44517	8.09986	5.25778	7.83904	5.31148	8.16587	ADAM metallopeptidase domain 23	NM_003812	2q33
TC1000012389.hg.1	ADAM8	8.56007	9.01485	7.94924	8.71244	7.95541	9.85927	8.72515	8.63929	ADAM metallopeptidase domain 8	NM_001109	10q26.3
TC2100007821.hg.1	ADAMTS1	7.14783	8.71261	7.14117	8.23345	7.92598	9.20842	7.535	8.00738	ADAM metallopeptidase with thrombospondin type 1 motif 1	NM_006988	21q21.2
TC0500006613.hg.1	ADAMTS16	4.35414	4.84083	3.46469	4.00967	3.86499	5.3055	3.43539	5.27978	ADAM metallopeptidase with thrombospondin type 1 motif 16	NM_139056	5p15
TC0300011391.hg.1	ADAMTS9	7.80452	6.19021	8.84329	7.08037	8.04976	7.22152	8.49991	6.7327	ADAM metallopeptidase with thrombospondin type 1 motif 9	NM_182920	3p14.1
TC0600011957.hg.1	ADGRF1	6.31783	4.23941	4.06868	4.40072	5.10412	4.33978	3.13058	3.949	adhesion G protein-coupled receptor F1	NM_025048	6p12.3
TC1600008005.hg.1	ADGRG1	3.89328	7.48561	5.51643	7.41634	5.89746	8.24122	4.8792	6.77136	adhesion G protein-coupled receptor G1	NM_001145770	16q21
TC0500008055.hg.1	ADGRV1	7.23482	9.28429	8.32245	10.1444	7.63447	9.21677	9.05455	9.79999	adhesion G protein-coupled receptor V1	NM_032119	5q13
TC0400007831.hg.1	AFP	7.55179	9.35224	9.64417	11.9195	6.79048	8.40843	11.1423	11.5571	alpha-fetoprotein	NM_001134	4q13.3
TC1000010509.hg.1	AGAP4	10.3334	9.67832	11.5529	10.8384	10.5933	9.72659	11.3801	10.7202	ArfGAP with GTPase domain, ankyrin repeat and PH domain 4	NM_001276343	10q11.22
TC0300009119.hg.1	AGTR1	5.77771	8.60833	8.22779	9.99351	6.39498	7.58487	9.35896	9.97804	angiotensin II receptor, type 1	NM_000685	3q24	Angiotensin II mediated activation of JNK Pathway via Pyk2 dependent signaling, Angiotensin-converting enzyme 2 regulates heart function, Calcium signaling pathway, Neuroactive ligand-receptor interaction, Renin-angiotensin system, Vascular smooth muscle contraction
TC1000006611.hg.1	AKR1C4	5.14369	4.52327	4.9235	4.39006	5.40212	4.37977	5.3702	4.28807	aldo-keto reductase family 1, member C4	NM_001818	10p15.1	Metabolic pathways, Metabolism of xenobiotics by cytochrome P450, Primary bile acid biosynthesis, Steroid hormone biosynthesis
TC0400007830.hg.1	ALB	13.7397	15.817	15.4355	16.6281	14.201	15.6939	16.2573	16.6655	albumin	NM_000477	4q13.3
TC0300012269.hg.1	ALDH1L1	8.4385	10.3552	9.45135	10.372	9.39609	10.3594	10.7255	10.4187	aldehyde dehydrogenase 1 family, member L1	NM_001270364	3q21.3	One carbon pool by folate
TC1700007189.hg.1	ALDH3A2	13.4047	13.8337	13.759	14.4625	12.8537	13.8564	13.5942	14.4049	aldehyde dehydrogenase 3 family, member A2	NM_000382	17p11.2	Arginine and proline metabolism, Ascorbate and aldarate metabolism, beta-Alanine metabolism, Fatty acid degradation, Glycerolipid metabolism, Glycolysis / Gluconeogenesis, Histidine metabolism, Lysine degradation, Metabolic pathways, Pentose and glucuronate interconversions, Propanoate metabolism, Pyruvate metabolism, Tryptophan metabolism, Valine, leucine and isoleucine degradation
TC0500011924.hg.1	ALDH7A1	8.61893	10.6181	7.69108	9.76815	8.28828	10.0016	9.21462	9.89234	aldehyde dehydrogenase 7 family, member A1	NM_001182	5q31	Arginine and proline metabolism, Ascorbate and aldarate metabolism, beta-Alanine metabolism, Fatty acid degradation, Glycerolipid metabolism, Glycine, serine and threonine metabolism, Glycolysis / Gluconeogenesis, Histidine metabolism, Lysine biosynthesis, Lysine degradation, Metabolic pathways, Propanoate metabolism, Pyruvate metabolism, Tryptophan metabolism, Valine, leucine and isoleucine degr…
TC1700010200.hg.1	ALDOC	9.67061	10.4495	10.8532	11.0844	8.99353	10.5813	10.392	11.1036	aldolase C, fructose-bisphosphate	NM_005165	17cen-q12	Fructose and mannose metabolism, Glycolysis / Gluconeogenesis, Metabolic pathways, Pentose phosphate pathway
TC1300008632.hg.1	ALG5	8.63842	7.8629	8.35596	7.57944	9.35625	8.18722	7.86019	7.81285	ALG5, dolichyl-phosphate beta-glucosyltransferase	NM_001142364	13q13.3	Metabolic pathways, N-Glycan biosynthesis
TC1700007102.hg.1	ALKBH5	9.682	11.4145	10.5887	11.7352	10.7889	11.2662	10.78	11.5799	alkB homolog 5, RNA demethylase	NM_017758	17p11.2|17p11.2
TC1600011332.hg.1	AMDHD2	6.06594	5.41463	6.75604	5.69976	6.4296	4.91335	5.4391	5.69537	amidohydrolase domain containing 2	NM_001145815	16p13.3	Amino sugar and nucleotide sugar metabolism
TC1100013084.hg.1	AMOTL1	7.34	8.0534	8.09439	9.75019	7.27726	8.1184	7.82794	9.36589	angiomotin like 1	NM_001301007	11q14.3	Tight junction
TC1400006529.hg.1	ANG	4.90803	6.3897	5.83514	5.68628	4.88522	6.35277	4.91471	6.05056	angiogenin, ribonuclease, RNase A family, 5	NM_001097577	14q11.1-q11.2
TC1100012105.hg.1	ANGPTL5	4.17919	4.76564	4.21821	4.27557	4.2213	4.95774	3.51848	4.41849	angiopoietin like 5	NM_178127	11q22.1
TC1000010728.hg.1	ANK3	3.66187	3.3526	3.93031	3.23108	3.29426	3.70248	3.75869	3.00745	Transcript Identified by AceView, Entrez Gene ID(s) 288	ANK3
TC1000011400.hg.1	ANKRD1	12.03	12.8503	7.57875	6.34491	11.7586	13.0282	6.07887	7.01848	ankyrin repeat domain 1 (cardiac muscle)	NM_014391	10q23.31
TC1000011368.hg.1	ANKRD22	3.80533	4.98255	4.34764	8.65174	3.99204	4.7144	6.55942	8.65558	ankyrin repeat domain 22	NM_144590	10q23.31
TC0200008536.hg.1	ANKRD36	5.87311	5.86108	6.01614	5.63381	5.44292	6.5584	5.53141	5.37304	Transcript Identified by AceView, Entrez Gene ID(s) 375248	ANKRD36
TC0200013567.hg.1	ANKRD36B	6.68582	7.90493	7.17084	6.56102	7.22156	8.03565	6.74829	7.10783	ankyrin repeat domain 36B	NM_025190	2q11.2
TC1100007106.hg.1	ANO3	5.99052	6.93133	6.57845	8.08869	5.32754	6.62296	5.25898	7.81198	anoctamin 3	NM_031418	11p14.2
TC0200010421.hg.1	AOX1	6.38315	9.26988	7.13253	9.02178	6.41421	7.09482	8.14473	8.8352	aldehyde oxidase 1	NM_001159	2q33	Drug metabolism - cytochrome P450, Metabolic pathways, Nicotinate and nicotinamide metabolism, Tryptophan metabolism, Tyrosine metabolism, Valine, leucine and isoleucine degradation, Vitamin B6 metabolism
TC1900007268.hg.1	AP1M1	7.57112	6.96784	7.56165	7.20776	7.24519	7.72924	6.7032	8.40887	Memczak2013 ALT_ACCEPTOR, ALT_DONOR, coding, INTERNAL, intronic best transcript NM_032493	hsa_circ_0000904		Lysosome
TC0900010351.hg.1	APBA1	5.16464	4.80699	4.98645	5.11334	5.11012	4.91208	5.02213	5.60109	amyloid beta (A4) precursor protein-binding, family A, member 1	ENST00000628769	9q21.12
TC0200011923.hg.1	APOB	7.02031	5.0611	9.83477	9.23154	7.16288	6.3274	11.1096	8.48409	apolipoprotein B	NM_000384	2p24-p23	Fat digestion and absorption, Vitamin digestion and absorption
TC2200009270.hg.1	APOBEC3B	8.96581	10.0588	8.41183	9.0676	8.19285	9.78281	9.13354	9.20748	apolipoprotein B mRNA editing enzyme, catalytic polypeptide-like 3B	NM_001270411	22q13.1-q13.2
TC1900011762.hg.1	APOC2	6.35519	8.01423	8.57758	9.91186	6.60145	7.3444	8.30813	9.8268	apolipoprotein C-II	NM_000483	19q13.2
TC1700011495.hg.1	APOH	9.74516	11.5553	12.1387	11.7377	8.08992	12.304	9.30943	11.4918	apolipoprotein H (beta-2-glycoprotein I)	NM_000042	17q24.2
TC0400007857.hg.1	AREG	6.78622	7.34935	8.50483	8.9136	6.78009	7.82055	7.37983	8.88002	amphiregulin	NM_001657	4q13.3	ErbB signaling pathway
TC0X00009069.hg.1	ARHGAP6	9.50179	8.15609	11.7648	10.8083	8.7858	7.62414	11.9705	10.5083	Rho GTPase activating protein 6	NM_001287242	Xp22.3	Rho cell motility signaling pathway
TC1100008382.hg.1	ARHGEF17	6.33125	7.57194	5.52037	4.85039	6.88482	7.55688	5.6179	4.74121	Rho guanine nucleotide exchange factor 17	NM_014786	11q13.4
TC0X00009878.hg.1	ASB12	6.73719	7.96077	7.1844	7.28449	6.81277	7.67796	7.61912	7.43842	ankyrin repeat and SOCS box containing 12	NM_130388	Xq11.2
TC0700011876.hg.1	ASNS	13.2017	14.0928	10.828	10.9485	12.6905	14.1788	10.7341	10.9852	asparagine synthetase (glutamine-hydrolyzing)	NM_001178075	7q21.3	Alanine, aspartate and glutamate metabolism, Metabolic pathways, Nitrogen metabolism
TC1700007469.hg.1	ATAD5	10.0129	10.4817	8.12541	9.82994	8.48645	10.6528	8.04293	9.82345	ATPase family, AAA domain containing 5	NM_024857	17q11.2
TC1600006870.hg.1	ATF7IP2	6.93255	9.2131	8.76788	9.62015	8.04087	8.97364	9.31067	9.56639	activating transcription factor 7 interacting protein 2	NM_001256160	16p13.13
TC1100006444.hg.1	ATHL1	10.5722	9.65848	8.88024	8.61814	11.3169	9.44261	8.57412	7.89168	ATH1, acid trehalase-like 1 (yeast)	NM_025092	11p15.5
TC0400007422.hg.1	ATP10D	6.67934	8.0841	8.41126	9.24207	7.1055	8.71645	9.20457	9.30107	ATPase, class V, type 10D	NM_020453	4p12
TC0800008467.hg.1	ATP6V1C1	11.275	10.2811	12.3336	10.918	11.8524	10.6369	11.3525	11.1556	ATPase, H+ transporting, lysosomal 42kDa, V1 subunit C1	NM_001695	8q22.3	Collecting duct acid secretion, Epithelial cell signaling in Helicobacter pylori infection, Metabolic pathways, Oxidative phosphorylation, Phagosome, Rheumatoid arthritis, Vibrio cholerae infection
TC0X00010126.hg.1	ATRX	10.802	9.91048	10.4323	10.0144	11.3616	10.0886	10.9452	9.65621	alpha thalassemia/mental retardation syndrome X-linked	NM_000489	Xq21.1
TC1400010780.hg.1	ATXN3	8.95146	8.2477	8.63336	7.61076	9.25786	8.6146	8.64074	8.30973	ataxin 3	NM_001127696	14q21	Protein processing in endoplasmic reticulum
TC1700012457.hg.1	AXIN2	7.26014	5.95733	6.39028	5.75268	6.915	5.89927	6.28496	5.59715	axin 2	NM_004655	17q24.1	Basal cell carcinoma, Colorectal cancer, Endometrial cancer, Pathways in cancer, Wnt signaling pathway
TC1900010747.hg.1	B3GNT8	6.3779	8.62138	8.64187	10.879	7.95664	8.75973	9.66578	10.4044	UDP-GlcNAc:betaGal beta-1,3-N-acetylglucosaminyltransferase 8	NM_198540	19q13.2
TC0900010849.hg.1	BARX1	6.89562	5.96015	5.57566	6.27931	7.10597	6.41257	6.45517	6.23097	BARX homeobox 1	NM_021570	9q12
TC1100010410.hg.1	BDNF	4.71016	5.14174	8.26719	8.72193	4.2631	5.38724	8.65715	8.29805	brain-derived neurotrophic factor	NM_001143805	11p13	Huntington's disease, MAPK signaling pathway, Neurotrophin signaling pathway
TC0400006699.hg.1	BLOC1S4	7.16882	6.49035	6.54428	6.87824	7.87036	6.35992	6.55727	6.33354	biogenesis of lysosomal organelles complex-1, subunit 4, cappuccino	NM_018366	4p16.1
TC0600014238.hg.1	BLOC1S5	9.90057	9.0976	9.30081	8.42376	9.59472	8.78953	8.75472	8.83604	biogenesis of lysosomal organelles complex-1, subunit 5, muted	NM_001199322	6p25.1-p24.3
TC0600006873.hg.1	BMP6	7.00393	5.42573	5.97183	6.02828	6.77423	5.97898	6.19209	5.37883	bone morphogenetic protein 6	NM_001718	6p24-p23	Hedgehog signaling pathway, TGF-beta signaling pathway
TC2000009579.hg.1	BMP7	9.76053	6.32027	7.78694	7.07713	7.08221	5.88798	7.47839	6.91921	bone morphogenetic protein 7	NM_001719	20q13	ALK in cardiac myocytes, Cytokine-cytokine receptor interaction, Hedgehog signaling pathway, TGF-beta signaling pathway
TC0400008183.hg.1	BMPR1B	10.9094	9.43398	9.6616	9.37147	11.1258	10.0375	9.66112	9.38416	bone morphogenetic protein receptor type IB	NM_001203	4q22-q24	Cytokine-cytokine receptor interaction, TGF-beta signaling pathway
TC1400009299.hg.1	C14orf105	5.89955	6.59156	6.87538	6.66708	5.20209	6.33134	7.58326	6.91295	chromosome 14 open reading frame 105	NM_001283056	14q22.3
TC1800006891.hg.1	C18orf8	11.2788	10.4007	11.9551	10.887	11.3895	10.7577	11.6811	10.8596	chromosome 18 open reading frame 8	NM_001276342	18q11.2
TC0100011091.hg.1	C1orf53	5.8909	7.3253	6.85596	7.80148	6.577	7.72634	6.1972	7.12594	chromosome 1 open reading frame 53	NM_001024594	1q31.3
TC1200012744.hg.1	C1R	7.39792	9.06153	6.56201	7.54745	7.76761	9.11362	7.27625	7.73407	complement component 1, r subcomponent	NM_001733	12p13	Classical Complement Pathway, Complement Pathway, Complement and coagulation cascades, Phagosome, Staphylococcus aureus infection, Systemic lupus erythematosus
TC1200012592.hg.1	C1S	12.8051	14.0688	12.8401	13.0269	12.3869	13.914	13.7059	13.0253	complement component 1, s subcomponent	NM_001734	12p13	Classical Complement Pathway, Complement Pathway, Complement and coagulation cascades, Staphylococcus aureus infection, Systemic lupus erythematosus
TC1900009443.hg.1	C3	8.26403	12.9288	7.96604	11.519	8.29356	12.2928	8.33702	11.4749	complement component 3	NM_000064	19p13.3-p13.2	Alternative Complement Pathway, Cells and Molecules involved in local acute inflammatory response, Classical Complement Pathway, Complement Pathway, Lectin Induced Complement Pathway, Chagas disease (American trypanosomiasis), Complement and coagulation cascades, Leishmaniasis, Phagosome, Staphylococcus aureus infection, Systemic lupus erythematosus
TC0100011402.hg.1	C4BPA	3.7578	4.95372	3.87459	4.37723	3.93054	5.71879	3.31873	5.03549	complement component 4 binding protein, alpha	NM_000715	1q32	Complement and coagulation cascades
TC0900011394.hg.1	C5	9.56723	11.6013	8.43472	10.3861	10.9573	11.5088	9.65033	9.99716	complement component 5	NM_001735	9q33-q34	Adhesion and Diapedesis of Granulocytes, Alternative Complement Pathway, Cells and Molecules involved in local acute inflammatory response, Classical Complement Pathway, Complement Pathway, Lectin Induced Complement Pathway, Complement and coagulation cascades, Prion diseases, Staphylococcus aureus infection, Systemic lupus erythematosus
TC0500010511.hg.1	C5orf42	4.50911	3.04718	4.42834	2.92642	3.75602	3.24069	3.33011	2.87248	chromosome 5 open reading frame 42	NM_023073	5p13.2
TC0600011818.hg.1	C6orf132	5.39127	5.58495	5.08514	5.43078	4.97569	5.99683	5.08948	4.99907	Zhang2013 ALT_ACCEPTOR, ALT_DONOR, coding, INTERNAL, intronic best transcript NM_001164446	hsa_circ_0092341
TC0500007238.hg.1	C7	4.13008	5.10688	4.53388	6.12199	3.99247	5.70861	4.87051	6.78357	complement component 7	NM_000587	5p13	Alternative Complement Pathway, Cells and Molecules involved in local acute inflammatory response, Classical Complement Pathway, Complement Pathway, Lectin Induced Complement Pathway, Complement and coagulation cascades, Prion diseases, Systemic lupus erythematosus
TC1600006525.hg.1	CACNA1H	6.18953	7.23209	6.83533	7.55319	6.12681	7.49441	6.51817	7.48429	calcium channel, voltage-dependent, T type, alpha 1H subunit	NM_001005407	16p13.3	Calcium signaling pathway, MAPK signaling pathway
TC0700012444.hg.1	CADPS2	7.81269	9.18048	8.54874	9.10315	8.4503	9.16173	9.81961	9.88597	Ca++-dependent secretion activator 2	NM_001009571	7q31.3
TC0200013265.hg.1	CAPG	7.87566	6.80445	8.01544	7.20382	7.98409	7.39919	6.93706	7.20884	capping protein (actin filament), gelsolin-like	NM_001256139	2p11.2
TC1100013223.hg.1	CARD17	4.98222	5.55674	5.59192	5.72042	4.52296	6.09509	5.95675	5.51025	caspase recruitment domain family, member 17	NM_001007232	11q22.3
TC0500007237.hg.1	CARD6	7.78646	7.38504	9.17618	9.27302	8.12328	7.25328	8.32583	9.35457	caspase recruitment domain family, member 6	NM_032587	5p13.1	NOD-like receptor signaling pathway
TC1400010776.hg.1	CATSPERB	4.57364	5.94034	6.39037	6.57612	4.43568	5.69489	6.16952	7.01272	catsper channel auxiliary subunit beta	NM_024764	14q32.12
TC0200016753.hg.1	CCDC141	6.45188	7.45596	6.09402	6.77448	5.25107	7.53877	6.07979	6.83857	coiled-coil domain containing 141	NM_173648	2q31.2
TC1700012200.hg.1	CCDC144A	5.75274	7.04116	6.78337	7.59265	6.34355	7.2839	7.20228	7.1252	coiled-coil domain containing 144A	NM_014695	17p11.2
TC1300010031.hg.1	CCDC169-SOHLH2	6.97486	5.6822	7.67906	5.08902	10.491	5.93467	9.38898	5.53799	CCDC169-SOHLH2 readthrough	NM_001198910	13q
TC1200009111.hg.1	CCDC64	6.17315	6.97305	9.53167	8.95143	6.52465	7.05258	8.69125	8.92452	coiled-coil domain containing 64	NM_207311	12q24.23
TC1200012864.hg.1	CCDC92	9.48584	11.0043	10.8146	11.3511	10.342	11.0263	10.9573	11.1521	coiled-coil domain containing 92	NM_001304958	12q24.31
TC0400008137.hg.1	CCSER1	3.22277	5.34423	3.75991	5.64182	4.03486	4.35463	4.67861	5.24197	coiled-coil serine rich protein 1	NM_001145065	4q22.1
TC0600008539.hg.1	CD109	3.10417	3.96197	3.13581	3.55478	3.0787	4.18721	3.14106	3.69562	CD109 molecule	NM_001159587	6q13
TC1900007850.hg.1	CD22	3.72352	4.47278	3.93757	3.73221	3.72539	4.68374	3.99873	3.45807	CD22 molecule	NM_001185099	19q13.1	B cell receptor signaling pathway, Cell adhesion molecules (CAMs), Hematopoietic cell lineage
TC1700012191.hg.1	CD68	10.4591	8.9822	13.6441	11.5001	9.88833	8.74647	12.0867	11.2437	CD68 molecule	NM_001040059	17p13	Lysosome
TC1200009876.hg.1	CD69	4.4587	4.92522	3.81155	4.03688	4.08232	5.43915	4.01711	4.0872	CD69 molecule	NM_001781	12p13
TC1700012109.hg.1	CD7	9.09754	7.83723	9.83638	8.92887	9.61599	8.5098	9.54036	8.82859	CD7 molecule	NM_006137	17q25.2-q25.3	Dendritic cells in regulating TH1 and TH2 Development, Hematopoietic cell lineage
TC1200006604.hg.1	CD9	12.9825	15.0181	12.6845	12.5318	10.4619	13.3531	11.3959	12.3368	CD9 molecule	NM_001769	12p13.3	Hematopoietic cell lineage
TC0400007055.hg.1	CDC42	7.25933	7.86418	7.88969	6.74717	6.5895	7.69208	6.86073	7.89851	Transcript Identified by AceView, Entrez Gene ID(s) 998	CDC42		Agrin in Postsynaptic Differentiation, How does salmonella hijack a cell, p38 MAPK Signaling Pathway , Ras Signaling Pathway, Role of MAL in Rho-Mediated Activation of SRF, Role of PI3K subunit p85 in regulation of Actin Organization and Cell Migration, Adherens junction, Axon guidance, Bacterial invasion of epithelial cells, Chemokine signaling pathway, Endocytosis, Epithelial cell signaling in …
TC1600010561.hg.1	CDH11	10.5668	13.464	9.74011	11.6572	10.207	12.1268	10.9761	11.5375	cadherin 11, type 2, OB-cadherin (osteoblast)	NM_001308392	16q21
TC2000009265.hg.1	CDH22	3.43565	4.09458	4.00998	3.52057	2.99062	4.28548	3.32686	3.02995	Transcript Identified by AceView, Entrez Gene ID(s) 64405	CDH22
TC2000007943.hg.1	CDH26	9.06705	8.33611	9.82174	10.2024	9.34794	8.21994	11.2149	10.7114	cadherin 26	NM_021810	20q13.33
TC1100008786.hg.1	CEP295	7.22278	8.14199	7.41318	7.93323	7.28953	7.96355	8.15057	7.92529	centrosomal protein 295kDa	NM_033395	11q21
TC0200009071.hg.1	CFAP221	4.72807	7.71575	4.27205	5.08048	4.93479	7.63613	4.27801	4.36512	cilia and flagella associated protein 221	NM_001271049	2q14.2
TC0300012021.hg.1	CFAP44	5.41387	5.97058	6.10596	6.07573	5.4181	6.17697	6.23017	6.09773	cilia and flagella associated protein 44	NM_001164496	3q13.2
TC0600014106.hg.1	CFB	8.25491	10.4151	7.84036	9.11753	7.51657	9.43196	8.67796	8.8312	complement factor B	NM_001710	6p21.3	Alternative Complement Pathway, Complement Pathway, Complement and coagulation cascades, Staphylococcus aureus infection
TC0100011064.hg.1	CFH	8.53143	9.30523	8.46702	9.48369	8.01493	9.65472	9.86713	9.33884	complement factor H	NM_000186	1q32	Complement and coagulation cascades, Staphylococcus aureus infection
TC0700013444.hg.1	CFTR	2.61694	3.0104	2.93068	3.46295	3.02694	2.40855	3.3062	3.19991	cystic fibrosis transmembrane conductance regulator	ENST00000429014	7q31.2	Cystic fibrosis transmembrane conductance regulator (CFTR) and beta 2 adrenergic receptor (b2AR) pathway, ABC transporters, Bile secretion, Gastric acid secretion, Pancreatic secretion, Vibrio cholerae infection
TC0800008088.hg.1	CHMP4C	8.57777	7.32372	8.8006	7.47036	7.91	7.56544	7.19167	7.35073	charged multivesicular body protein 4C	NM_152284	8q21.13	Endocytosis
TC1600007238.hg.1	CHP2	4.54191	6.25443	5.21152	6.44565	5.15683	6.06431	5.28265	6.09627	calcineurin-like EF-hand protein 2	NM_022097	16p12.2	Alzheimer's disease, Amyotrophic lateral sclerosis (ALS), Apoptosis, Axon guidance, B cell receptor signaling pathway, Calcium signaling pathway, Long-term potentiation, MAPK signaling pathway, Natural killer cell mediated cytotoxicity, Oocyte meiosis, T cell receptor signaling pathway, VEGF signaling pathway, Wnt signaling pathway
TC1800008349.hg.1	CHST9	9.00364	7.95878	3.82128	3.80635	8.84325	8.02939	4.46213	3.86161	carbohydrate (N-acetylgalactosamine 4-0) sulfotransferase 9	NM_001256316	18q11.2
TC0100008922.hg.1	CLCA1	14.9226	13.7768	16.8171	17.1019	15.0925	13.5249	17.5086	17.1669	chloride channel accessory 1	NM_001285	1p22.3	Olfactory transduction, Pancreatic secretion
TC1700012346.hg.1	CLDN7	12.6128	9.79902	9.14803	7.49381	12.8873	11.1298	7.70636	7.28346	claudin 7	NM_001185022	17p13.1	Cell adhesion molecules (CAMs), Hepatitis C, Leukocyte transendothelial migration, Tight junction
TC1200006670.hg.1	CLSTN3	8.0661	8.71874	8.04753	8.29646	7.34981	8.42839	7.57379	8.34815	calsyntenin 3	NM_014718	12p13.31
TC1800006447.hg.1	CLUL1	7.24197	9.15122	5.26935	8.24121	5.8938	8.44983	5.7332	8.44296	clusterin-like 1 (retinal)	NM_001289036	18p11.32
TC1200011838.hg.1	CMKLR1	4.78925	7.09027	10.6965	10.8668	4.82888	6.04167	9.94592	10.304	chemerin chemokine-like receptor 1	NM_001142343	12q24.1
TC1000008758.hg.1	CNNM2	8.22289	7.37856	9.15199	8.18561	8.13514	7.20278	7.99858	8.28015	cyclin and CBS domain divalent metal cation transport mediator 2	NM_017649	10q24.32
TC1200007359.hg.1	CNTN1	7.94305	8.87282	7.52657	8.54867	7.00679	9.08147	6.91317	8.08833	contactin 1	NM_001256063	12q11-q12	Cell adhesion molecules (CAMs)
TC1600011430.hg.1	CNTNAP4	3.53395	4.16175	3.02711	5.71302	3.34365	4.55096	3.42179	5.78949	contactin associated protein-like 4	NM_033401	16q23.1
TC0600012314.hg.1	COL12A1	8.33177	9.39545	7.72329	9.57128	7.97159	9.95189	9.43685	9.28449	collagen, type XII, alpha 1	NM_004370	6q12-q13	Protein digestion and absorption
TC0800008679.hg.1	COL14A1	7.97412	9.85157	7.034	7.62203	7.72495	9.71206	7.16133	7.62966	collagen, type XIV, alpha 1	NM_021110	8q23	Protein digestion and absorption
TC0200010239.hg.1	COL3A1	5.93888	6.4878	6.19873	6.41914	5.3083	7.05541	7.45272	6.02602	collagen, type III, alpha 1	NM_000090	2q31	Amoebiasis, ECM-receptor interaction, Focal adhesion, Protein digestion and absorption
TC2100007446.hg.1	COL6A1	10.9127	8.15718	12.9399	11.7508	9.20905	7.96608	12.1977	11.086	collagen, type VI, alpha 1	NM_001848	21q22.3	ECM-receptor interaction, Focal adhesion, Protein digestion and absorption
TC0800008658.hg.1	COLEC10	10.9619	8.90606	8.96297	7.29383	10.2664	9.84925	8.07862	7.49887	collectin sub-family member 10 (C-type lectin)	NM_006438	8q23-q24.1
TC1700009928.hg.1	COPS3	13.8322	14.977	13.0807	14.3769	13.5493	14.6858	13.8443	14.5459	COP9 signalosome subunit 3	NM_001199125	17p11.2
TC0400010601.hg.1	COX7B2	5.0574	5.86358	5.24305	6.37316	4.98565	6.16203	5.48063	6.73377	cytochrome c oxidase subunit VIIb2	NM_130902	4p12	Alzheimer's disease, Cardiac muscle contraction, Huntington's disease, Metabolic pathways, Oxidative phosphorylation, Parkinson's disease
TC0300012768.hg.1	CP	9.66005	11.5901	12.1371	12.0035	9.97232	10.8216	12.9117	11.8406	ceruloplasmin (ferroxidase)	NM_000096	3q23-q25	Porphyrin and chlorophyll metabolism
TC0700009132.hg.1	CPA2	6.5113	9.12104	3.87129	4.66009	6.84836	9.39219	3.8622	4.67589	carboxypeptidase A2 (pancreatic)	NM_001869	7q32	Pancreatic secretion, Protein digestion and absorption
TC1700007451.hg.1	CPD	11.8733	12.4658	12.793	13.0228	11.7385	12.4885	12.6873	12.9718	carboxypeptidase D	NM_001199775	17q11.2
TC0800008300.hg.1	CPQ	7.66495	5.91881	8.62853	6.0767	7.53819	5.92446	7.62983	5.99531	carboxypeptidase Q	NM_016134	8q22.2
TC1200008477.hg.1	CRADD	7.23593	5.94781	6.5644	6.6711	6.99531	6.1594	6.95723	6.5061	CASP2 and RIPK1 domain containing adaptor with death domain	NM_003805	12q21.33-q23.1	HIV-I Nef: negative effector of Fas and TNF, TNF/Stress Related Signaling, TNFR1 Signaling Pathway
TC1700010298.hg.1	CRLF3	12.2593	12.0202	11.5994	11.1432	10.7396	12.4594	11.101	11.6732	Memczak2013 ALT_ACCEPTOR, ALT_DONOR, coding, INTERNAL, intronic best transcript NM_015986	hsa_circ_0000755
TC1500008317.hg.1	CRTC3	7.98381	6.9784	8.192	7.61158	9.1748	7.68834	7.58792	7.61401	CREB regulated transcription coactivator 3	NM_001042574	15q26.1
TC0100016919.hg.1	CSRP1	4.21924	4.40948	3.89266	3.6102	3.61384	4.19349	3.614	3.49794	Memczak2013 ALT_ACCEPTOR, ALT_DONOR, coding, INTERNAL, intronic best transcript NM_001193571	hsa_circ_0000172
TC1200011327.hg.1	CSRP2	8.089	9.25115	7.74475	7.03746	8.13139	8.88714	7.79531	7.87525	cysteine and glycine-rich protein 2	NM_001300965	12q21.1
TC0X00007923.hg.1	CSTF2	8.39563	7.54811	7.11568	7.41394	8.3164	7.77561	7.39867	7.431	cleavage stimulation factor, 3 pre-RNA, subunit 2	NM_001306206	Xq22.1	Polyadenylation of mRNA, mRNA surveillance pathway
TC1000010651.hg.1	CSTF2T	8.96333	8.3398	8.38044	8.35013	9.68407	8.32126	8.48567	8.24244	cleavage stimulation factor, 3 pre-RNA, subunit 2, tau variant	NM_015235	10q11	mRNA surveillance pathway
TC0100014365.hg.1	CYP2J2	5.29449	5.94776	5.08617	5.29304	4.92363	5.8394	4.87803	5.1372	cytochrome P450, family 2, subfamily J, polypeptide 2	NM_000775	1p31.3-p31.2	Eicosanoid Metabolism, Arachidonic acid metabolism, Linoleic acid metabolism, Metabolic pathways
TC0700008264.hg.1	DBF4	5.97366	5.25256	5.55812	3.98424	5.91406	5.10215	5.40445	4.65085	Transcript Identified by AceView, Entrez Gene ID(s) 10926	DBF4		Cell cycle
TC0200009065.hg.1	DBI	13.4264	14.4854	14.3931	14.7702	13.0958	13.8386	14.6474	14.7919	diazepam binding inhibitor (GABA receptor modulator, acyl-CoA binding protein)	NM_001079862	2q12-q21	PPAR signaling pathway
TC0800008484.hg.1	DCAF13	13.5364	12.7137	12.8363	12.2925	13.4983	12.8746	12.5729	12.6382	DDB1 and CUL4 associated factor 13	NM_015420	8q22.3
TC0X00006856.hg.1	DCAF8L2	4.81052	5.49412	3.44285	4.08603	3.6833	5.80447	3.4627	3.70131	DDB1 and CUL4 associated factor 8-like 2	NM_001136533	Xp21.3
TC1600010669.hg.1	DDX28	7.33882	6.87887	6.52127	7.44485	7.78185	6.47533	6.63139	6.78855	DEAD (Asp-Glu-Ala-Asp) box polypeptide 28	NM_018380	16q22.1
TC1700011449.hg.1	DDX5	14.9799	14.9647	15.3079	15.1533	15.4278	15.2837	15.1567	15.0501	DEAD (Asp-Glu-Ala-Asp) box helicase 5	NM_004396	17q21	AKAP95 role in mitosis and chromosome dynamics, Spliceosome
TC1700010501.hg.1	DDX52	12.5981	11.5863	12.0916	11.1424	12.0904	11.6002	10.9131	11.2466	DEAD (Asp-Glu-Ala-Asp) box polypeptide 52	NM_001291476	17q21.1
TC1700007254.hg.1	DHRS7B	9.35728	10.2014	8.42861	10.4956	9.07563	9.82931	9.57132	10.3605	dehydrogenase/reductase (SDR family) member 7B	NM_015510	17p12
TC0X00007889.hg.1	DIAPH2	7.0235	6.04668	7.52935	6.5447	6.91032	6.11706	7.29389	6.89547	diaphanous-related formin 2	NM_006729	Xq21.33	Regulation of actin cytoskeleton
TC1800007927.hg.1	DLGAP1	6.01884	8.2994	5.35043	9.17613	4.21427	8.06796	6.18665	9.06051	discs, large (Drosophila) homolog-associated protein 1	NM_001003809	18p11.31
TC0X00009341.hg.1	DMD	9.30075	6.54858	8.41895	6.10343	9.68426	6.60031	9.2079	6.28327	dystrophin	NM_000109	Xp21.2	Agrin in Postsynaptic Differentiation, Arrhythmogenic right ventricular cardiomyopathy (ARVC), Dilated cardiomyopathy, Hypertrophic cardiomyopathy (HCM), Viral myocarditis
TC0200014765.hg.1	DPP4	4.08246	3.96254	4.58025	4.2388	3.8577	4.28792	4.22345	3.94574	Transcript Identified by AceView, Entrez Gene ID(s) 1803	DPP4		Protein digestion and absorption
TC0100015023.hg.1	DPYD	7.76643	8.6698	9.13805	10.3186	7.53697	8.21343	9.81501	10.3907	dihydropyrimidine dehydrogenase	NM_000110	1p22	beta-Alanine metabolism, Drug metabolism - other enzymes, Metabolic pathways, Pantothenate and CoA biosynthesis, Pyrimidine metabolism
TC1200008629.hg.1	DRAM1	7.86608	8.77662	9.2352	9.39825	8.36172	9.12372	9.1711	9.13254	DNA-damage regulated autophagy modulator 1	NM_018370	12q23.2
TC2200009324.hg.1	DRICH1	4.08121	3.23158	4.33901	3.87021	4.57546	3.65802	4.62281	3.66472	aspartate-rich 1	NM_016449	22q11.2
TC2100008128.hg.1	DSCR4	4.2231	6.37726	4.22133	7.19508	5.37775	6.7003	5.21508	7.0887	Down syndrome critical region 4	NM_005867	21q22.2
TC2100008509.hg.1	DSCR8	6.10806	9.81553	6.93745	9.73268	8.09436	9.72241	7.52905	10.3646	Down syndrome critical region 8	NR_026838	21q22.2
TSUnmapped00000481.hg.1	DUSP16	5.95414	5.68751	5.92692	5.84758	6.60017	5.9766	5.80465	6.67204	dual specificity phosphatase 16	ENST00000630190	12p13	MAPK signaling pathway
TC0700008397.hg.1	DYNC1I1	3.3149	4.10415	4.21964	4.33782	3.59654	4.30028	4.67442	4.23791	dynein, cytoplasmic 1, intermediate chain 1	NM_001135556	7q21.3	Phagosome, Vasopressin-regulated water reabsorption
TC0X00009384.hg.1	DYNLT3	9.97497	11.0639	10.5945	11.3773	9.84616	11.0717	10.4103	11.4901	dynein, light chain, Tctex-type 3	NM_006520	Xp21
TC1300009515.hg.1	DZIP1	4.87614	4.97043	5.08542	4.83168	5.24546	5.18731	5.00455	5.35265	Transcript Identified by AceView, Entrez Gene ID(s) 22873	DZIP1
TC0800008122.hg.1	E2F5	8.94356	7.87638	9.61296	8.55105	8.25358	7.64617	10.4885	8.29118	E2F transcription factor 5, p130-binding	NM_001083588	8q21.2	Cell cycle, TGF-beta signaling pathway
TC1200011330.hg.1	E2F7	9.47626	9.90467	8.72456	9.39266	8.28188	10.1681	9.47913	9.58503	E2F transcription factor 7	NM_203394	12q21.2
TC0100012093.hg.1	EDARADD	5.19617	5.65479	4.6927	4.21708	4.87355	5.78426	4.36757	4.62972	EDAR-associated death domain	NM_080738	1q42.3
TC0600006967.hg.1	EDN1	7.13696	9.04497	6.9951	7.87845	7.45113	9.71856	6.47633	7.77211	endothelin 1	NM_001168319	6p24.1	Hypoxia-Inducible Factor in the Cardiovascular System, NFAT and Hypertrophy of the heart (Transcription in the broken heart), Role of EGF Receptor Transactivation by GPCRs in Cardiac Hypertrophy, Melanogenesis
TC2000009813.hg.1	EEF1A2	9.18864	7.88571	7.68303	6.9727	8.68062	7.70804	7.20126	6.93908	eukaryotic translation elongation factor 1 alpha 2	NM_001958	20q13.3	RNA transport
TC1600009260.hg.1	EEF2KMT	9.67102	9.02379	8.73981	8.81795	9.93552	9.2777	9.06598	8.92182	eukaryotic elongation factor 2 lysine methyltransferase	NM_001289029	16p13.3
TC0X00007507.hg.1	EFNB1	7.85805	9.66392	9.39205	9.91014	8.64953	9.05699	9.32386	8.9977	ephrin-B1	NM_004429	Xq12	Axon guidance
TC1900008432.hg.1	EHD2	8.90915	6.41582	9.23332	6.81418	9.89733	7.63851	6.52412	6.58847	EH domain containing 2	NM_014601	19q13.3	Endocytosis
TC1500009173.hg.1	EHD4	8.66422	7.93284	8.64603	7.84153	9.04868	8.3253	7.26293	7.50602	EH domain containing 4	NM_139265	15q11.1	Endocytosis
TC1300008708.hg.1	ELF1	6.66395	6.89883	6.84896	7.2365	5.7334	6.30503	6.07278	7.96896	Memczak2013 ALT_ACCEPTOR, ALT_DONOR, coding, INTERNAL, intronic best transcript NM_172373	hsa_circ_0000477
TC0700006529.hg.1	ELFN1	9.74536	6.53959	9.98759	7.66965	7.78253	6.4757	9.68234	7.46306	extracellular leucine-rich repeat and fibronectin type III domain containing 1	NM_001128636	7p22.3
TC0600012072.hg.1	ELOVL5	10.9835	11.8959	13.0527	12.6037	11.0303	11.5914	12.8346	12.6407	ELOVL fatty acid elongase 5	NM_001242828	6p12.1	Biosynthesis of unsaturated fatty acids
TC0500010869.hg.1	ELOVL7	6.16631	6.81308	5.61255	5.64465	6.06857	6.81615	5.20642	5.64674	ELOVL fatty acid elongase 7	NM_001104558	5q12.1
TC0800008531.hg.1	EMC2	12.674	11.931	12.471	11.8162	12.5454	11.8875	11.8842	11.7772	ER membrane protein complex subunit 2	NM_014673	8q23.1
TC1600009362.hg.1	EMP2	7.06296	8.20579	8.68976	8.26443	6.58616	7.87985	8.48943	7.79468	epithelial membrane protein 2	NM_001424	16p13.2
TC1000010071.hg.1	ENKUR	8.51877	9.24673	6.85244	6.26891	7.69816	9.01876	6.17311	6.73978	enkurin, TRPC channel interacting protein	NM_001270383	10p12.1
TC0600008156.hg.1	ENPP4	5.21479	7.36329	6.10721	8.30193	4.92292	7.04141	6.67404	8.21596	ectonucleotide pyrophosphatase/phosphodiesterase 4 (putative)	NM_014936	6p21.1
TC0600011943.hg.1	ENPP5	6.47047	8.36225	5.7153	7.57237	5.81513	6.8456	5.59064	7.13275	ectonucleotide pyrophosphatase/phosphodiesterase 5 (putative)	NM_001290072	6p21.1-p11.2
TC0900011160.hg.1	EPB41L4B	12.7562	11.7708	13.0126	12.1961	13.1565	12.3339	12.5738	12.0676	erythrocyte membrane protein band 4.1 like 4B	NM_018424	9q31-q32
TC0400010867.hg.1	EPHA5	4.17225	3.41006	5.6424	4.53545	4.07214	3.63571	5.91721	4.55832	EPH receptor A5	NM_001281765	4q13.1	Axon guidance
TC1700012207.hg.1	EPN2	7.85219	9.39964	8.22827	9.32851	8.6464	9.29779	8.63214	9.49065	epsin 2	NM_001102664	17p11.2	Endocytosis
TC1200011491.hg.1	EPYC	4.88113	7.27996	3.72235	3.97121	5.30602	7.66847	3.66352	4.19805	epiphycan	NM_004950	12q21	Small Leucine-rich Proteoglycan (SLRP) molecules
TC0800008263.hg.1	ESRP1	8.32591	4.50183	3.88927	3.49192	7.14401	4.98388	3.48427	3.28603	epithelial splicing regulatory protein 1	NM_001034915	8q22.1
TC0100017310.hg.1	ESRRG	8.49037	10.6781	8.58131	11.445	7.73615	10.1226	10.1662	11.5844	estrogen-related receptor gamma	NM_001134285	1q41
TC0100014930.hg.1	EVI5	4.87854	5.20464	5.33043	5.63759	4.34035	6.20767	5.50213	5.48787	Transcript Identified by AceView, Entrez Gene ID(s) 7813	EVI5
TC0500013143.hg.1	EXOC3	6.18236	5.75459	7.0747	6.15203	8.20411	5.5229	6.63577	6.00196	exocyst complex component 3	ENST00000509294	5p15.33	Tight junction
TC1900010746.hg.1	EXOSC5	11.7689	11.2937	10.4255	11.0025	12.0639	11.2473	11.2542	10.7959	exosome component 5	NM_020158	19q13.1	RNA degradation
TC0100014988.hg.1	F3	9.5738	7.82621	8.39537	7.45094	9.56471	8.32489	7.84101	7.29149	coagulation factor III (thromboplastin, tissue factor)	NM_001178096	1p22-p21	Extrinsic Prothrombin Activation Pathway, Complement and coagulation cascades
TC0100016356.hg.1	F5	6.69452	8.12315	7.62195	9.83129	7.36031	8.13688	8.33121	8.68409	coagulation factor V (proaccelerin, labile factor)	NM_000130	1q23	Extrinsic Prothrombin Activation Pathway, Intrinsic Prothrombin Activation Pathway, Complement and coagulation cascades
TC1100010987.hg.1	FABP5	13.5539	11.2102	12.6241	11.075	13.1984	10.3803	13.4773	11.115	fatty acid binding protein 5 (psoriasis-associated)	BC019385	8q21.13	PPAR signaling pathway
TC1100011050.hg.1	FADS1	10.0467	11.8037	11.1424	11.879	10.4334	11.4056	11.4669	11.8023	fatty acid desaturase 1	NM_013402	11q12.2-q13.1	Biosynthesis of unsaturated fatty acids
TC1100013022.hg.1	FADS2	12.817	15.7485	15.2678	16.4499	13.6316	15.3414	16.0224	16.1077	fatty acid desaturase 2	NM_001281501	11q12.2	alpha-Linolenic acid metabolism, Biosynthesis of unsaturated fatty acids, PPAR signaling pathway
TC1500008029.hg.1	FAH	9.47398	8.45417	9.66402	9.37426	9.53657	8.49564	10.4081	9.32418	fumarylacetoacetate hydrolase (fumarylacetoacetase)	NM_000137	15q25.1	Metabolic pathways, Tyrosine metabolism
TC1200012725.hg.1	FAM101A	8.6183	7.54907	7.57005	6.91155	8.13536	7.52608	6.6618	6.68808	family with sequence similarity 101, member A	NM_181709	12q24.31
TC0100016678.hg.1	FAM129A	7.48902	5.01904	6.30574	6.2044	9.81917	6.39248	7.87134	6.64974	family with sequence similarity 129, member A	NM_052966	1q25
TC0X00009737.hg.1	FAM156A	7.54899	6.50155	6.41341	6.94664	7.53651	6.86254	7.55111	6.87624	family with sequence similarity 156, member A	NM_001242489	Xp11.22
TC1800008162.hg.1	FAM210A	9.68094	10.1939	8.78133	9.92165	8.57803	10.1166	8.1904	9.88709	family with sequence similarity 210, member A	NM_001098801	18p11.21
TC2100007204.hg.1	FAM3B	3.17215	3.9911	2.65521	3.77942	2.89819	4.20544	3.06838	4.14427	family with sequence similarity 3, member B	NM_058186	21q22.3
TC0100015764.hg.1	FAM63A	5.25818	4.77278	5.90029	6.29367	5.25143	4.22098	5.90818	5.69054	family with sequence similarity 63, member A	NM_001040217	1q21.3
TC0600014247.hg.1	FAM65B	10.3722	9.54395	8.23845	7.99463	10.6214	8.58931	8.18666	7.91778	family with sequence similarity 65, member B	NM_001286445	6p22.3-p21.32
TC0100011534.hg.1	FAM71A	4.26497	3.51047	3.27532	3.37985	4.28645	3.32129	3.70611	3.65141	family with sequence similarity 71, member A	NM_153606	1q32.3
TC0200014244.hg.1	FAR2P1	5.28226	6.55142	6.12946	6.24395	5.59488	6.1799	5.33417	6.09359	fatty acyl-CoA reductase 2 pseudogene 1	NR_026758	2q21.1
TC0200014857.hg.1	FASTKD1	9.95571	9.4162	9.55974	8.80931	10.1761	9.12735	8.99724	9.27621	FAST kinase domains 1	NM_001281476	2q31
TC0400008641.hg.1	FAT4	7.56672	8.73085	7.98399	10.1765	7.55583	8.58841	8.38226	9.47973	FAT atypical cadherin 4	NM_001291285	4q28.1
TC0500011752.hg.1	FEM1C	5.64654	3.54297	5.03583	4.72709	4.52211	3.92234	4.63109	4.74952	Jeck2013 ALT_ACCEPTOR, ALT_DONOR, coding, INTERNAL, intronic best transcript NM_020177	hsa_circ_0005381
TC2000008318.hg.1	FERMT1	5.77514	5.16195	5.4248	7.15282	7.1957	5.15634	7.17792	6.37354	fermitin family member 1	NM_017671	20p12.3
TC0400012181.hg.1	FGA	11.9786	15.5207	11.6975	14.4553	11.0936	14.3719	12.6189	14.0332	fibrinogen alpha chain	NM_000508	4q28	Acute Myocardial Infarction, Extrinsic Prothrombin Activation Pathway, Fibrinolysis Pathway, Intrinsic Prothrombin Activation Pathway, Complement and coagulation cascades
TC0400009064.hg.1	FGB	12.8201	15.5395	12.7883	14.9643	12.4976	14.8933	13.9255	14.8313	fibrinogen beta chain	NM_001184741	4q28	Acute Myocardial Infarction, Extrinsic Prothrombin Activation Pathway, Fibrinolysis Pathway, Intrinsic Prothrombin Activation Pathway, Complement and coagulation cascades
TC0400012182.hg.1	FGG	13.2838	16.3413	12.6513	15.4074	13.754	15.4768	14.3295	15.4233	fibrinogen gamma chain	NM_000509	4q28	Acute Myocardial Infarction, Extrinsic Prothrombin Activation Pathway, Fibrinolysis Pathway, Intrinsic Prothrombin Activation Pathway, Complement and coagulation cascades, Staphylococcus aureus infection
TC0800009745.hg.1	FGL1	4.23029	9.16016	4.76583	9.21961	3.56914	8.2993	5.37244	8.97178	fibrinogen like 1	NM_004467	8p22
TC0100018176.hg.1	FHAD1	4.96882	5.00225	4.6141	4.71126	4.60409	4.52406	4.87326	3.98739	forkhead-associated (FHA) phosphopeptide binding domain 1	ENST00000314668	1p36.21
TC0200014785.hg.1	FIGN	7.3782	6.08196	6.48965	5.62342	6.49274	5.62443	5.98553	5.20018	fidgetin	NM_018086	2q24.3
TC0600011635.hg.1	FKBP5	6.57165	7.96474	6.8305	7.65019	6.18914	7.44489	7.40089	8.03787	FK506 binding protein 5	NM_001145775	6p21.31
TC0100008965.hg.1	flawmawbo	5.98672	4.78193	6.19447	6.09328	6.08032	5.37627	6.41561	6.29939	Transcript Identified by AceView	flawmawbo
TC0600011385.hg.1	FLOT1	2.62337	3.57964	3.75946	3.21574	3.16909	4.33396	4.05831	3.34801	Transcript Identified by AceView, Entrez Gene ID(s) 10211	FLOT1		Insulin signaling pathway
TC1700010218.hg.1	FLOT2	10.2722	11.418	9.78195	10.3874	9.88262	10.5325	9.90526	10.5075	flotillin 2	NM_004475	17q11.2	Insulin signaling pathway
TC0100012149.hg.1	FMN2	5.70711	6.79939	5.49365	7.21718	5.82888	6.95391	6.04762	6.92066	formin 2	NM_001305424	1q43	Dorso-ventral axis formation
TC0600006530.hg.1	FOXF2	9.72126	9.1116	9.23637	8.68772	10.1097	8.98184	9.03487	9.11563	forkhead box F2	NM_001452	6p25.3
TC0500007376.hg.1	FST	8.17072	5.81585	7.24363	4.83904	7.68523	6.40117	6.50974	5.47456	follistatin	NM_006350	5q11.2	TGF-beta signaling pathway
TC1000008046.hg.1	FUT11	8.02707	9.51461	8.2859	9.40819	8.42851	9.03329	8.85855	9.19614	fucosyltransferase 11 (alpha (1,3) fucosyltransferase)	NM_001284194	10q22.2
TC0300010933.hg.1	FYCO1	5.80446	3.23406	5.29144	3.1343	5.1833	3.65078	3.46023	3.81135	FYVE and coiled-coil domain containing 1	NM_024513	3p21.31
TC0700008306.hg.1	FZD1	9.14541	10.2743	9.79954	10.3513	8.41699	9.92307	9.43503	9.99756	frizzled class receptor 1	NM_003505	7q21	ALK in cardiac myocytes, Inactivation of Gsk3 by AKT causes accumulation of b-catenin in Alveolar Macrophages, Multi-step Regulation of Transcription by Pitx2, Presenilin action in Notch and Wnt signaling, Segmentation Clock, WNT Signaling Pathway, Wnt/LRP6 Signalling, Basal cell carcinoma, Melanogenesis, Pathways in cancer, Wnt signaling pathway
TC1100011867.hg.1	FZD4	10.4849	12.1681	10.1807	10.8048	10.6087	11.4663	10.6073	10.7991	frizzled class receptor 4	NM_012193	11q14.2	Basal cell carcinoma, Melanogenesis, Pathways in cancer, Wnt signaling pathway
TC0500009304.hg.1	GABRG2	5.17553	4.1641	6.36476	5.09815	6.45891	3.84501	7.53615	5.55781	gamma-aminobutyric acid (GABA) A receptor, gamma 2	NM_000816	5q34	Neuroactive ligand-receptor interaction
TC0X00007227.hg.1	GAGE10	4.63889	5.57298	4.71704	5.08238	4.05636	5.15207	3.85493	4.8671	G antigen 10	NM_001098413	Xp11.23
TC0X00007236.hg.1	GAGE12C	5.47914	6.21058	5.34233	5.68127	4.87	5.88481	4.54541	5.92056	G antigen 12C	NM_001098408	Xp11.23
TC0X00007232.hg.1	GAGE12D	3.68441	5.20125	4.40098	4.66841	3.99489	6.1057	3.2094	5.00071	G antigen 12D	OTTHUMT00000060829	Xp11.23
TC0X00007229.hg.1	GAGE12F	3.51111	4.82214	3.83544	4.70679	3.34827	5.23172	3.15066	4.70937	G antigen 12F	NM_001098405	Xp11.23
TC0X00007233.hg.1	GAGE12G	3.68441	5.20125	4.40098	4.66841	3.99489	6.1057	3.2094	5.00071	G antigen 12G	NM_001098409	Xp11.23
TC0X00007231.hg.1	GAGE12H	3.68441	5.20125	4.40098	4.66841	3.99489	6.1057	3.2094	5.00071	G antigen 12H	NM_001098410	Xp11.23
TC0X00011288.hg.1	GAGE12I	3.84366	4.98234	3.64493	4.66296	3.98789	5.19586	3.44294	5.2539	G antigen 12I	NM_001477	Xp11.23 not on reference assembly
TC0X00011289.hg.1	GAGE2B	5.11112	6.27263	4.60652	5.41542	4.24913	5.84058	4.34243	5.58387	G antigen 2B	NM_001098411	Xp11.23
TC0X00007235.hg.1	GAGE4	3.84121	5.62957	4.49747	4.8766	3.94547	6.28885	3.41624	5.41284	G antigen 4	NM_001474	Xp11.4-p11.2
TC1100008199.hg.1	GAL	6.73116	5.77922	6.91358	5.41936	6.87991	5.29468	5.98149	5.55581	galanin/GMAP prepropeptide	NM_015973	11q13.3
TC1800007080.hg.1	GALNT1	9.69946	10.4975	9.61242	9.75032	9.8531	10.6691	9.71051	10.0197	polypeptide N-acetylgalactosaminyltransferase 1	NM_020474	18q12.1	Metabolic pathways, Mucin type O-Glycan biosynthesis
TC0200014809.hg.1	GALNT3	9.93545	11.2652	6.97474	8.65077	9.66172	11.2113	7.06703	8.70452	polypeptide N-acetylgalactosaminyltransferase 3	NM_004482	2q24-q31	Metabolic pathways, Mucin type O-Glycan biosynthesis
TC1800008418.hg.1	GAREM1	10.4043	9.89254	11.5162	10.9786	10.9093	9.57797	11.27	11.2147	GRB2 associated regulator of MAPK1 1	NM_001242409	18q12.1
TC0900012173.hg.1	GARNL3	6.25278	5.37134	5.93001	4.88779	7.47453	5.49497	6.18486	4.65343	GTPase activating Rap/RanGAP domain-like 3	NM_001286779	9q33.3
TC1500010865.hg.1	GATM	3.88857	3.28933	3.22191	3.33207	3.88804	3.64149	3.48867	3.51066	glycine amidinotransferase (L-arginine:glycine amidinotransferase)	ENST00000458245	15q21.1	Arginine and proline metabolism, Glycine, serine and threonine metabolism, Metabolic pathways
TC0100014852.hg.1	GBP1	7.49411	8.27342	8.24083	8.62652	7.43598	9.05967	8.39773	8.44113	guanylate binding protein 1, interferon-inducible	NM_002053	1p22.2
TC0100014855.hg.1	GBP4	6.00635	7.03394	7.20959	9.08159	5.52967	7.07127	8.17849	8.69957	guanylate binding protein 4	NM_052941	1p22.2
TC0400010983.hg.1	GC	7.22676	13.1877	13.1751	14.7148	9.84095	13.3366	13.9711	14.7756	group-specific component (vitamin D binding protein)	NM_000583	4q12-q13
TC1500010744.hg.1	GCOM1	5.83488	8.38118	7.76195	9.19953	3.77676	6.88893	7.53316	9.15776	GRINL1A complex locus 1	NM_001018090	15q21.3
TC1900007384.hg.1	GDF15	13.4276	12.9445	15.0905	14.2633	13.6497	12.7933	14.8995	14.192	growth differentiation factor 15	NM_004864	19p13.11
TC2200009236.hg.1	GGT1	7.07731	6.2572	10.2711	7.6289	6.67082	5.974	9.03383	7.62272	gamma-glutamyltransferase 1	NM_001288833	22q11.23	Arachidonic acid metabolism, Cyanoamino acid metabolism, Glutathione metabolism, Metabolic pathways, Taurine and hypotaurine metabolism
TC0600009310.hg.1	GJA1	9.39232	8.01197	10.9875	9.16376	10.152	8.45531	11.1186	8.59586	gap junction protein alpha 1	NM_000165	6q22.31	Inactivation of Gsk3 by AKT causes accumulation of b-catenin in Alveolar Macrophages, Arrhythmogenic right ventricular cardiomyopathy (ARVC), Gap junction
TC0200009109.hg.1	GLI2	4.79572	5.47872	5.53737	6.09586	4.94413	5.52863	6.02388	6.53038	Jeck2013 ALT_ACCEPTOR, ALT_DONOR, coding, INTERNAL, intronic best transcript NM_005270	hsa_circ_0007849		Sonic Hedgehog (Shh) Pathway, Basal cell carcinoma, Hedgehog signaling pathway, Pathways in cancer
TC0400009109.hg.1	GLRB	4.8253	7.79157	5.30304	6.60741	4.68349	7.22424	6.67799	7.72942	glycine receptor beta	NM_000824	4q31.3	Neuroactive ligand-receptor interaction
TC0600007068.hg.1	GMPR	4.48141	5.52059	4.3951	5.07468	4.26669	5.93292	4.55967	4.94789	Zhang2013 ALT_ACCEPTOR, ALT_DONOR, coding, INTERNAL, intronic best transcript NM_006877	hsa_circ_0092343		Purine metabolism
TC1600006539.hg.1	GNPTG	9.18294	8.825	10.0779	9.48854	9.98614	8.59116	9.65904	9.32949	N-acetylglucosamine-1-phosphate transferase, gamma subunit	NM_032520	16p13.3	Lysosome
TC0X00010851.hg.1	GPC3	13.2596	14.4204	12.012	13.2278	12.567	14.1386	13.7409	13.4331	glypican 3	NM_001164617	Xq26.1
TC1300007727.hg.1	GPC6	4.10886	4.54095	4.03071	5.00607	3.97501	4.10081	4.38266	4.20728	Transcript Identified by AceView, Entrez Gene ID(s) 10082	GPC6
TC1400007478.hg.1	GPHN	5.60251	4.86476	6.17172	5.38128	5.51071	4.96759	6.33758	4.96321	gephyrin	NM_001024218	14q23.3	Gamma-aminobutyric Acid Receptor Life Cycle
TC1300007731.hg.1	GPR180	8.56418	9.03826	7.73343	8.66364	8.4382	9.3987	8.14272	8.76466	G protein-coupled receptor 180	NM_180989	13q32.1
TC0400009086.hg.1	GUCY1A3	3.72996	5.7468	3.6115	7.29685	3.6974	4.98624	3.72368	6.71384	guanylate cyclase 1, soluble, alpha 3	NM_000856	4q32.1	Ion Channels and Their Functional Role in Vascular Endothelium, Gap junction, Long-term depression, Purine metabolism, Salivary secretion, Vascular smooth muscle contraction
TC2200007318.hg.1	H1F0	7.94834	4.72406	9.25061	4.51987	5.87793	4.45493	6.31234	4.17959	H1 histone family, member 0	NM_005318	22q13.1
TC1600009066.hg.1	HAGH	10.0945	10.7485	11.4788	11.6071	9.78872	10.494	11.1305	11.4084	hydroxyacylglutathione hydrolase	NM_001040427	16p13.3	Pyruvate metabolism
TC1600006446.hg.1	HBA1	7.17714	6.72253	10.6461	7.51198	7.88827	6.30616	8.86413	8.07211	hemoglobin, alpha 1	NM_000558	16p13.3	Hemoglobin Chaperone, African trypanosomiasis, Malaria
TC1600006445.hg.1	HBA2	7.09659	6.64227	10.6461	7.63292	7.83133	6.14755	8.34169	7.97044	hemoglobin, alpha 2	NM_000517	16p13.3	Hemoglobin Chaperone, African trypanosomiasis, Malaria
TC1200012248.hg.1	HCAR3	5.74481	6.38192	5.28633	5.12177	5.86923	7.84624	5.108	4.8377	hydroxycarboxylic acid receptor 3	NM_006018	12q24.31
TC1000008437.hg.1	HECTD2	4.66491	4.91856	4.96172	4.70781	4.7782	5.07512	5.26441	4.61012	Transcript Identified by AceView, Entrez Gene ID(s) 143279	HECTD2
TC1000012477.hg.1	HELLS	10.3099	10.7669	9.67812	10.4478	10.2111	11.1982	10.6347	10.3823	helicase, lymphoid-specific	NM_001289067	10q24.2
TC0800010894.hg.1	HEY1	7.05294	6.22354	10.364	8.55273	6.90101	6.14844	9.69461	8.41988	hes-related family bHLH transcription factor with YRPW motif 1	NM_001040708	8q21
TC0700012780.hg.1	HIPK2	14.1251	13.2372	16.055	15.4051	14.069	12.8118	16.3894	15.3101	homeodomain interacting protein kinase 2	NM_001113239	7q34
TC1900011722.hg.1	HKR1	9.54456	9.47355	9.39898	9.05334	8.98719	9.84856	9.40145	9.74375	HKR1, GLI-Kruppel zinc finger family member	NM_181786	19q13.12
TC0600014276.hg.1	HLA-DMB	4.66389	5.79792	4.80759	5.69147	4.16475	5.18595	4.70847	5.36022	major histocompatibility complex, class II, DM beta	ENST00000414017	6p21.3	Allograft rejection, Antigen processing and presentation, Asthma, Autoimmune thyroid disease, Cell adhesion molecules (CAMs), Graft-versus-host disease, Intestinal immune network for IgA production, Leishmaniasis, Phagosome, Rheumatoid arthritis, Staphylococcus aureus infection, Systemic lupus erythematosus, Toxoplasmosis, Type I diabetes mellitus, Viral myocarditis
TC0100015476.hg.1	HMGCS2	4.44134	6.55878	7.89925	10.093	3.79478	4.83757	7.61867	9.90309	3-hydroxy-3-methylglutaryl-CoA synthase 2 (mitochondrial)	NM_001166107	1p13-p12	Butanoate metabolism, Metabolic pathways, PPAR signaling pathway, Synthesis and degradation of ketone bodies, Terpenoid backbone biosynthesis, Valine, leucine and isoleucine degradation
TC1000009170.hg.1	HMX3	5.51818	4.50626	4.99434	5.01982	4.90067	4.24019	4.81584	4.58605	H6 family homeobox 3	NM_001105574	10q26.13
TC0X00011309.hg.1	HNRNPH2	11.7477	11.0136	11.2486	10.7266	12.2666	11.2059	11.8904	11.2011	heterogeneous nuclear ribonucleoprotein H2 (H)	NM_001032393	Xq22
TC1500010251.hg.1	HOMER2	5.99321	4.94392	5.7048	4.74512	5.38983	4.73958	5.05534	4.95616	homer scaffolding protein 2	NM_004839	15q24.3
TC0700010564.hg.1	HOXA10	7.90352	6.76742	7.31085	6.86302	7.59706	6.34893	7.45464	6.62781	homeobox A10	NM_018951	7p15.2
TC0700010565.hg.1	HOXA11	6.32846	4.05129	4.75681	4.41898	5.04696	3.62941	4.16891	3.65218	homeobox A11	NM_005523	7p15.2
TC0700010558.hg.1	HOXA2	6.705	5.77663	5.86393	5.26265	6.39869	5.89151	5.95354	5.96676	homeobox A2	NM_006735	7p15.2
TC0200010053.hg.1	HOXD1	7.81803	9.95919	10.8629	12.5707	6.80897	8.69544	10.2743	12.2406	homeobox D1	NM_024501	2q31.1
TC1600008329.hg.1	HP	5.71155	4.13815	5.75671	5.5423	5.667	4.03574	4.74158	4.66531	haptoglobin	NM_001126102	16q22.2
TC0100008120.hg.1	HPDL	7.44174	6.05936	4.83414	5.7106	6.7368	5.67142	5.15633	5.43529	4-hydroxyphenylpyruvate dioxygenase-like	NM_032756	1p34.1
TC0200014204.hg.1	HS6ST1	8.69985	9.88328	9.59332	9.67337	8.1127	9.3586	10.2307	9.01567	heparan sulfate 6-O-sulfotransferase 1	NM_004807	2q21	Glycosaminoglycan biosynthesis - heparan sulfate / heparin
TC1800007829.hg.1	HSBP1L1	9.24695	8.74553	9.20754	8.40116	9.4208	8.56006	7.8986	7.56352	heat shock factor binding protein 1-like 1	NM_001136180	18q23
TC0100009611.hg.1	HSD3B2	4.63323	5.10608	4.88095	7.54356	4.41157	5.64477	5.04813	7.6102	hydroxy-delta-5-steroid dehydrogenase, 3 beta- and steroid delta-isomerase 2	NM_000198	1p13.1	Metabolic pathways, Steroid hormone biosynthesis
TC1200008667.hg.1	HSP90B1	6.32784	6.89989	7.46817	7.13186	5.96432	7.07312	7.42464	7.44197	Transcript Identified by AceView, Entrez Gene ID(s) 7184	HSP90B1		NOD-like receptor signaling pathway, Pathways in cancer, Prostate cancer, Protein processing in endoplasmic reticulum
TC0400008663.hg.1	HSPA4L	10.9724	10.0269	9.59604	9.59964	11.7488	10.5675	9.04404	9.8118	heat shock 70kDa protein 4-like	NM_014278	4q28	Protein processing in endoplasmic reticulum
TC2000007083.hg.1	ID1	8.55876	9.36312	8.11932	8.34033	8.25104	9.10677	7.01097	8.21451	inhibitor of DNA binding 1, dominant negative helix-loop-helix protein	NM_002165	20q11	TGF-beta signaling pathway
TC0300012818.hg.1	IGSF10	7.66358	9.68729	6.48259	6.37959	6.48956	8.60292	6.95803	6.12467	immunoglobulin superfamily, member 10	NM_001178145	3q25.1
TC0100015401.hg.1	IGSF3	6.52225	7.4737	7.95381	7.80869	6.67435	7.34475	6.80303	7.16993	immunoglobulin superfamily, member 3	NM_001007237	1p13
TC0200013916.hg.1	IL1B	7.19252	9.54274	12.2335	15.0053	7.67941	9.08995	13.0438	14.9852	interleukin 1 beta	NM_000576	2q14	IL 5 Signaling Pathway, Msp/Ron Receptor Signaling Pathway, NFkB activation by Nontypeable Hemophilus influenzae, Signal transduction through IL1R, African trypanosomiasis, Alzheimer's disease, Amoebiasis, Apoptosis, Chagas disease (American trypanosomiasis), Cytokine-cytokine receptor interaction, Cytosolic DNA-sensing pathway, Graft-versus-host disease, Hematopoietic cell lineage, Leishmaniasis…
TC0300013879.hg.1	IL20RB	11.6166	9.88236	8.49233	7.82603	10.4899	9.96704	8.39206	8.22657	interleukin 20 receptor beta	NM_144717	3q22.3	Cytokine-cytokine receptor interaction, Jak-STAT signaling pathway
TC0900006577.hg.1	IL33	4.97623	7.53876	6.8051	6.7402	4.02525	6.26173	5.41313	7.00272	interleukin 33	NM_001199640	9p24.1	Cytosolic DNA-sensing pathway
TC0500007138.hg.1	IL7R	4.81082	6.34475	4.72566	6.15173	5.74734	6.09854	4.15903	5.14203	interleukin 7 receptor	NM_002185	5p13	IL-7 Signal Transduction, Cytokine-cytokine receptor interaction, Hematopoietic cell lineage, Jak-STAT signaling pathway, Primary immunodeficiency
TC1800006912.hg.1	IMPACT	10.6745	9.79228	9.76258	9.38887	11.0893	10.1475	10.7203	9.7199	impact RWD domain protein	NM_018439	18q11.2-q12.1
TC0700013620.hg.1	IMPDH1	8.9376	7.75426	10.4414	9.58898	9.4631	8.66624	10.1721	9.61451	IMP (inosine 5-monophosphate) dehydrogenase 1	NM_000883	7q31.3-q32	Drug metabolism - other enzymes, Metabolic pathways, Purine metabolism
TC0700008927.hg.1	ING3	4.57326	5.22087	5.27655	5.33138	5.83229	5.68313	5.77667	5.37108	Transcript Identified by AceView, Entrez Gene ID(s) 54556	ING3
TC1500007640.hg.1	IQCH	4.80318	5.73384	5.11713	4.56824	4.48376	5.6501	5.38909	5.71277	IQ motif containing H	NM_001031715	15q23
TC0100017172.hg.1	IRF6	6.15753	6.77334	4.439	4.87322	6.10866	6.84496	4.8636	4.84318	interferon regulatory factor 6	NM_001206696	1q32.3-q41
TC1300009766.hg.1	IRS2	5.17094	5.33291	5.85758	5.97479	5.47481	5.3743	5.6572	5.56395	Transcript Identified by AceView, Entrez Gene ID(s) 8660	IRS2		Adipocytokine signaling pathway, Aldosterone-regulated sodium reabsorption, Insulin signaling pathway, Neurotrophin signaling pathway, Type II diabetes mellitus
TC0500007368.hg.1	ITGA2	9.66714	10.2267	11.8841	11.7128	9.85274	10.9304	10.6642	11.3764	integrin, alpha 2 (CD49B, alpha 2 subunit of VLA-2 receptor)	NM_002203	5q11.2	Arrhythmogenic right ventricular cardiomyopathy (ARVC), Dilated cardiomyopathy, ECM-receptor interaction, Focal adhesion, Hematopoietic cell lineage, Hypertrophic cardiomyopathy (HCM), Pathways in cancer, Phagosome, Regulation of actin cytoskeleton, Small cell lung cancer
TC1700008228.hg.1	ITGA3	10.7167	11.9375	10.6371	10.8096	11.0359	11.7188	9.4185	9.92363	integrin alpha 3	NM_002204	17q21.33	Arrhythmogenic right ventricular cardiomyopathy (ARVC), Dilated cardiomyopathy, ECM-receptor interaction, Focal adhesion, Hematopoietic cell lineage, Hypertrophic cardiomyopathy (HCM), Pathways in cancer, Regulation of actin cytoskeleton, Small cell lung cancer
TC0200011686.hg.1	ITGB1BP1	7.91995	6.96615	6.62207	6.73311	7.88149	7.07256	6.88761	6.54245	integrin beta 1 binding protein 1	NM_004763	2p25.2
TC0200016745.hg.1	ITGB6	5.49447	5.82392	6.82091	5.13629	6.5645	5.21292	5.97285	6.03271	integrin beta 6	OTTHUMT00000334019	2q24.2	Arrhythmogenic right ventricular cardiomyopathy (ARVC), Dilated cardiomyopathy, ECM-receptor interaction, Focal adhesion, Hypertrophic cardiomyopathy (HCM), Regulation of actin cytoskeleton
TC1000006701.hg.1	ITIH2	13.9767	14.5708	14.9835	15.5447	13.335	14.5578	15.6081	15.2005	inter-alpha-trypsin inhibitor heavy chain 2	NM_002216	10p15
TC0300013994.hg.1	ITIH4	5.74938	6.27977	5.38778	5.22181	5.09806	6.11124	4.97122	5.40409	inter-alpha-trypsin inhibitor heavy chain family, member 4	NM_001166449	3p21.1
TC0200008501.hg.1	ITPRIPL1	5.15893	6.57223	4.71953	4.97021	5.16162	5.69699	5.13495	4.51186	inositol 1,4,5-trisphosphate receptor interacting protein-like 1	NM_001008949	2q11.2
TC1100009611.hg.1	JAM3	10.1637	6.202	10.391	6.55401	10.4586	6.87684	11.1427	7.42568	junctional adhesion molecule 3	NM_001205329	11q25	Cell adhesion molecules (CAMs), Epithelial cell signaling in Helicobacter pylori infection, Leukocyte transendothelial migration, Tight junction
TC0100014403.hg.1	KANK4	5.24608	7.9682	5.09802	7.02115	4.9595	6.22857	6.62836	7.02445	KN motif and ankyrin repeat domains 4	NM_181712	1p31.3
TC1000012494.hg.1	KAZALD1	3.19871	3.22427	3.0771	3.30943	3.34546	3.27138	3.5078	3.33088	Kazal-type serine peptidase inhibitor domain 1	ENST00000465807	10q24.31
TC0100015244.hg.1	KCNA2	4.71911	6.04644	4.16473	4.31721	3.86733	5.52816	3.78894	5.2329	potassium channel, voltage gated shaker related subfamily A, member 2	NM_001204269	1p13	b-arrestins in GPCR Desensitization, Role of b-arrestins in the activation and targeting of MAP kinases, Roles of b-arrestin-dependent Recruitment of Src Kinases in GPCR Signaling
TC0200010911.hg.1	KCNE4	9.80888	7.04763	10.17	8.06727	10.5314	7.7117	9.51792	7.93465	potassium channel, voltage gated subfamily E regulatory beta subunit 4	NM_080671	2q36.1
TC0100012008.hg.1	KCNK1	4.10884	3.79796	3.84141	3.91781	3.67162	3.95204	3.82598	4.06303	Transcript Identified by AceView, Entrez Gene ID(s) 3775	KCNK1
TC0100016822.hg.1	KCNT2	3.19336	3.84614	4.66234	3.55833	3.4909	4.45519	4.43541	3.88378	potassium channel, sodium activated subfamily T, member 2	NM_001287819	1q31.3
TC1800008338.hg.1	KCTD1	9.21393	8.27698	9.29777	8.39266	9.25496	7.65405	9.57836	8.13104	potassium channel tetramerization domain containing 1	NM_001136205	18q11.2
TC1900007787.hg.1	KCTD15	8.30313	6.5055	8.43877	8.46804	8.91669	7.2607	8.95406	8.61555	potassium channel tetramerization domain containing 15	NM_001129994	19q13.11
TC0X00009750.hg.1	KDM5C	11.9516	12.0395	12.8042	12.5677	12.8439	12.4617	12.4706	12.3844	lysine (K)-specific demethylase 5C	NM_001146702	Xp11.22-p11.21
TC0700012870.hg.1	KEL	10.0606	11.326	6.4086	6.80371	9.08741	11.3926	5.97154	6.94166	Kell blood group, metallo-endopeptidase	NM_000420	7q33
TC0100016476.hg.1	KIAA0040	4.12465	7.89607	3.39204	5.67168	3.47374	6.015	3.79314	4.62457	KIAA0040	NM_001162893	1q25.1
TC1600009531.hg.1	KIAA0430	5.62164	5.28743	6.15233	5.4616	5.78924	6.22752	6.38021	5.64806	Transcript Identified by AceView, Entrez Gene ID(s) 9665	KIAA0430
TC0800011139.hg.1	KIAA1429	11.2128	10.4897	10.8076	10.0546	11.2116	10.6528	10.5099	9.90324	KIAA1429	NM_015496	8q22.1
TC1200007251.hg.1	KIAA1551	11.1557	12.0571	10.7243	11.2119	11.393	12.1661	10.8336	11.4124	KIAA1551	NM_018169	12p11.21
TC1900008879.hg.1	KIR2DS5	3.55673	5.11574	3.17151	3.38966	3.60345	5.99288	3.3253	4.41421	killer cell immunoglobulin-like receptor, two domains, short cytoplasmic tail, 5	NM_014513	19q13.4	Antigen processing and presentation, Natural killer cell mediated cytotoxicity
TC0400007282.hg.1	KLB	4.72643	5.6597	8.04771	7.19406	3.89266	5.0147	7.1042	6.36126	klotho beta	NM_175737	4p14
TC1300009249.hg.1	KLF12	5.06606	4.08794	7.79169	6.95747	5.34867	3.71661	8.67717	6.9101	Kruppel-like factor 12	NM_007249	13q22
TC0200015538.hg.1	KLF7	9.78443	11.2515	10.211	11.1986	9.29443	10.253	10.7455	11.2163	Kruppel-like factor 7 (ubiquitous)	NM_001270942	2q32
TC0300009777.hg.1	KNG1	3.16351	4.53523	3.47986	4.14604	3.89793	5.14608	3.61437	4.77653	kininogen 1	NM_000893	3q27	Actions of Nitric Oxide in the Heart, Bioactive Peptide Induced Signaling Pathway, Cells and Molecules involved in local acute inflammatory response, Intrinsic Prothrombin Activation Pathway, Complement and coagulation cascades
TC1700012215.hg.1	KSR1	8.09991	8.00092	8.73184	8.56051	8.79548	7.82588	9.33598	8.78584	kinase suppressor of ras 1	NM_014238	17q11.2
TC0X00011413.hg.1	L1CAM	4.32582	13.681	4.22912	14.2057	4.35481	14.2117	4.13883	13.782	L1 cell adhesion molecule	NM_000425	Xq28	Axon guidance, Cell adhesion molecules (CAMs)
TC0100010867.hg.1	LAMC2	11.1091	13.0149	7.84434	8.07176	12.2425	12.8903	6.47843	8.03718	laminin, gamma 2	NM_005562	1q25-q31	Amoebiasis, ECM-receptor interaction, Focal adhesion, Pathways in cancer, Small cell lung cancer, Toxoplasmosis
TC1600011554.hg.1	LCAT	5.65803	6.6701	4.79338	5.34352	6.06919	6.9106	5.40138	4.45904	lecithin-cholesterol acyltransferase	NM_000229	16q22.1	Glycerophospholipid metabolism
TC1400010012.hg.1	LGMN	12.4416	11.4164	13.7586	12.6748	12.0918	11.5166	13.0184	12.6556	legumain	NM_001008530	14q32.1	Antigen processing and presentation, Lysosome
TC1700007573.hg.1	LIG3	7.49772	6.63567	6.63965	6.64189	7.59766	7.01602	6.73888	6.76951	ligase III, DNA, ATP-dependent	NM_002311	17q11.2-q12	Base excision repair
TC0500013207.hg.1	LIX1	4.9616	5.61253	5.69344	5.82353	4.75689	5.46666	6.33741	5.81136	Memczak2013 ANTISENSE, coding, INTERNAL, intronic best transcript NM_153234	hsa_circ_0001516
TC1700007105.hg.1	LLGL1	8.42625	9.51094	8.73602	9.41211	9.02829	9.92247	8.94822	9.35763	lethal giant larvae homolog 1 (Drosophila)	NM_004140	17p11.2	Tight junction
TC0700013224.hg.1	LMBR1	5.50846	5.14349	5.04983	5.21158	5.16502	5.90351	5.10316	5.47761	Transcript Identified by AceView, Entrez Gene ID(s) 64327	LMBR1
TC0200013638.hg.1	LONRF2	4.78714	5.28163	6.16032	7.15283	4.51557	5.60462	5.47336	6.17446	LON peptidase N-terminal domain and ring finger 2	NM_198461	2q11.2
TC0500011852.hg.1	LOX	11.5243	13.067	11.0415	12.3482	11.4173	12.2324	12.4066	12.4158	lysyl oxidase	NM_001178102	5q23.2
TC0100014766.hg.1	LPAR3	5.75565	8.20436	5.77509	6.5348	5.81377	7.47464	5.34457	6.52566	lysophosphatidic acid receptor 3	NM_012152	1p22.3	Rho-Selective Guanine Exchange Factor AKAP13 Mediates Stress Fiber Formation, Neuroactive ligand-receptor interaction
TC0200016403.hg.1	LPIN1	7.8111	10.1383	9.34904	9.80573	8.50344	9.63587	8.4745	10.0124	lipin 1	NM_001261427	2p25.1
TC0200016603.hg.1	LRRFIP1	10.169	9.31503	10.5001	9.14984	10.7259	9.76234	9.51256	9.1782	leucine rich repeat (in FLII) interacting protein 1	NM_001137550	2q37.3
TC0300012073.hg.1	LSAMP	10.0966	11.3625	9.69121	11.2995	10.8994	11.8611	11.637	11.0533	limbic system-associated membrane protein	NM_002338	3q13.31
TC1600008932.hg.1	LUC7L	8.92062	8.05704	8.9157	8.5908	9.31261	8.61239	8.78401	8.6619	LUC7-like	NM_018032	16p13.3
TC1200011495.hg.1	LUM	8.69126	13.0614	5.74144	9.70252	6.57758	12.9829	3.66965	9.56775	lumican	NM_002345	12q21.33	Small Leucine-rich Proteoglycan (SLRP) molecules
TC1600010951.hg.1	MAF	7.9202	5.56953	10.6298	7.52911	6.79782	5.28921	9.1514	7.72028	v-maf avian musculoaponeurotic fibrosarcoma oncogene homolog	NM_001031804	16q22-q23
TC0X00011080.hg.1	MAGEA9	5.72672	4.84658	7.51281	4.51485	8.48061	4.71927	8.9293	4.4592	MAGE family member A9	NM_005365	Xq28
TC0X00008688.hg.1	MAGEA9B	5.27749	4.67795	6.10311	4.44979	6.97853	4.52548	6.93255	5.24783	MAGE family member A9B	NM_001080790	Xq28
TC0X00009707.hg.1	MAGED4	4.39278	6.06486	4.99826	5.5511	4.68167	5.47703	4.71594	5.42629	melanoma antigen family D4	NM_001098800	Xp11.22
TC0X00007274.hg.1	MAGED4B	4.11788	6.28157	4.42489	6.18767	3.93738	5.69604	3.94907	5.56625	melanoma antigen family D4B	NM_030801	Xp11
TC0600013010.hg.1	MAN1A1	12.9697	13.882	13.766	14.1533	13.1562	13.642	14.0064	13.9264	mannosidase, alpha, class 1A, member 1	NM_005907	6q22	ER-associated degradation (ERAD) Pathway, Steps in the Glycosylation of Mammalian N-linked Oligosaccarides, Metabolic pathways, N-Glycan biosynthesis, Protein processing in endoplasmic reticulum
TC0100011661.hg.1	MARK1	3.1335	4.4621	3.79324	4.48101	2.49842	3.50913	3.26272	4.33955	MAP/microtubule affinity-regulating kinase 1	NM_001286124	1q41
TC0500007677.hg.1	MARVELD2	4.86054	6.34952	4.52593	5.41357	5.46395	5.9148	5.69147	4.61245	Transcript Identified by AceView, Entrez Gene ID(s) 153562	MARVELD2
TC1600008310.hg.1	MARVELD3	8.60562	9.50341	7.77506	7.78713	8.28604	9.00464	8.03678	7.96709	MARVEL domain containing 3	NM_001017967	16q22.2
TC0200011888.hg.1	MATN3	7.74797	9.20912	6.1601	6.27986	8.53046	8.82943	6.1398	5.88011	matrilin 3	NM_002381	2p24-p23
TC0X00010837.hg.1	MBNL3	7.00594	9.10854	6.71105	8.49244	6.71048	8.0897	7.32937	8.92318	muscleblind-like splicing regulator 3	NM_001170701	Xq26.2
TC0300013945.hg.1	METTL6	7.49132	6.86251	6.3496	6.36415	8.00803	6.75346	5.47795	5.53597	methyltransferase like 6	NM_001301790	3p25.1	Histidine metabolism, Tyrosine metabolism
TC1700010019.hg.1	MFAP4	3.7738	4.90405	6.74396	5.25541	4.31589	5.08014	6.68062	5.28394	microfibrillar associated protein 4	NM_001198695	17p11.2
TC0300013896.hg.1	MFSD1	12.0791	10.9322	13.033	11.9593	12.8089	11.3245	13.0173	12.0659	major facilitator superfamily domain containing 1	NM_001167903	3q25.32
TC0200010264.hg.1	MFSD6	5.07691	8.70856	7.80239	10.366	7.54271	9.00176	7.42395	9.67631	major facilitator superfamily domain containing 6	NM_017694	2q32.2
TC0700009411.hg.1	MGAM2	11.7502	14.355	12.7226	15.8274	10.0709	14.2962	13.0561	15.7581	maltase-glucoamylase 2 (putative)	NM_001293626	7q34
TC0200013595.hg.1	MGAT4A	7.60547	8.14613	7.48049	7.22917	7.69796	8.67859	7.4124	7.45614	mannosyl (alpha-1,3-)-glycoprotein beta-1,4-N-acetylglucosaminyltransferase, isozyme A	NM_001160154	2q12	Metabolic pathways, N-Glycan biosynthesis
TC0100011446.hg.1	MIR205HG	6.08279	7.18516	5.4015	6.41227	5.92078	7.09128	5.75475	5.95686	MIR205 host gene	NM_001104548	1q32.2
TC0200016770.hg.1	MIR6809	9.48785	10.1281	8.58873	8.27394	9.42989	10.0698	7.855	7.80918	microRNA 6809	NR_106867
TC1700011181.hg.1	MMD	10.0738	10.4284	10.5687	9.9997	9.35149	10.7014	10.0459	9.89525	monocyte to macrophage differentiation-associated	NM_012329	17q
TC1100012137.hg.1	MMP13	7.85121	6.36305	9.55419	8.07244	9.74324	7.14244	9.92346	7.93109	matrix metallopeptidase 13	NM_002427	11q22.3
TC1100010996.hg.1	MS4A6A	4.04979	4.74308	3.75584	3.30693	3.26685	4.59132	3.72383	3.69974	membrane-spanning 4-domains, subfamily A, member 6A	NM_001247999	11q12.1
TC0800008314.hg.1	MTDH	14.2956	13.3241	14.1886	13.4689	14.3041	13.6381	13.7304	13.2753	metadherin	NM_178812	8q22.1
TC2000009588.hg.1	MTRNR2L3	6.33157	5.44116	6.36402	6.34106	6.72332	5.59674	6.45672	5.31202	MT-RNR2-like 3	NM_001190472	20q13.31
TC0100018499.hg.1	MUC1	7.26537	8.37606	5.71621	8.46996	4.93718	7.85204	6.19485	7.36253	mucin 1, cell surface associated	NM_001018016	1q21
TC1100010391.hg.1	MUC15	3.76698	5.70517	3.74626	6.03187	4.53842	6.06694	3.98942	6.01225	mucin 15, cell surface associated	NM_001135091	11p14.3
TC1000008881.hg.1	MXI1	9.32928	8.94653	10.8926	9.82012	10.1552	8.45086	10.4532	9.70612	MAX interactor 1, dimerization protein	NM_001008541	10q24-q25
TC0600009534.hg.1	MYB	4.21638	5.59246	3.65935	5.30277	3.78019	4.61057	5.08159	5.75141	v-myb avian myeloblastosis viral oncogene homolog	NM_001130172	6q22-q23
TC1500009336.hg.1	MYEF2	5.17135	5.75101	4.06902	5.12446	3.67741	4.7085	4.57029	5.25453	Transcript Identified by AceView, Entrez Gene ID(s) 50804	MYEF2
TC1100013060.hg.1	MYEOV	10.0069	8.7253	10.1923	8.80595	9.71733	8.84082	9.07017	9.43108	myeloma overexpressed	ENST00000535660	11q13
TC1700009743.hg.1	MYH4	4.60751	7.8421	4.27846	9.33319	4.72688	8.07384	3.94902	9.41271	myosin, heavy chain 4, skeletal muscle	NM_017533	17p13.1	Tight junction, Viral myocarditis
TC1200008269.hg.1	NAV3	4.54158	6.35862	6.06028	7.26859	4.67523	6.24144	7.24586	7.82219	neuron navigator 3	NM_001024383	12q21.2
TC1100009075.hg.1	NCAM1	4.11224	3.2927	3.37139	3.7319	3.85705	4.04618	4.25088	4.03532	Transcript Identified by AceView, Entrez Gene ID(s) 4684	NCAM1		Synaptic Proteins at the Synaptic Junction, Cell adhesion molecules (CAMs), Prion diseases
TC0200008742.hg.1	NCK2	11.2266	10.5624	10.485	10.1435	11.1387	10.4933	10.5962	10.1994	NCK adaptor protein 2	NM_001004720	2q12	Axon guidance, ErbB signaling pathway, Pathogenic Escherichia coli infection, T cell receptor signaling pathway
TC0900008949.hg.1	NCS1	6.89554	5.59082	7.02328	5.02133	6.33622	5.48175	5.70004	5.43575	neuronal calcium sensor 1	NM_001128826	9q34
TC1900006528.hg.1	NDUFS7	7.03401	6.68736	6.66718	7.0582	7.51856	5.82274	6.55168	6.82341	NADH dehydrogenase (ubiquinone) Fe-S protein 7, 20kDa (NADH-coenzyme Q reductase)	NM_024407	19p13.3	Alzheimer's disease, Huntington's disease, Metabolic pathways, Oxidative phosphorylation, Parkinson's disease
TC1600010181.hg.1	NETO2	11.4012	10.6141	12.2326	12.1246	11.6095	10.8302	11.5931	11.8953	neuropilin (NRP) and tolloid (TLL)-like 2	NM_001201477	16q11
TC1700007478.hg.1	NF1	10.8387	11.2363	10.806	11.677	10.2823	11.6419	9.93443	11.5175	neurofibromin 1	NM_000267	17q11.2	Chromatin Remodeling by hSWI/SNF ATP-dependent Complexes, MAPK signaling pathway
TC1100012811.hg.1	NFRKB	10.7738	11.2701	10.5555	11.0051	10.954	10.8768	10.6444	10.9478	nuclear factor related to kappaB binding protein	NM_001143835	11q24-q25
TC2000009802.hg.1	NKAIN4	5.18375	5.64607	5.25663	5.59422	4.45689	5.8453	4.76138	4.75185	Na+/K+ transporting ATPase interacting 4	NM_152864	20q13.33
TC1700010413.hg.1	NLE1	7.91589	6.57128	6.20924	6.48383	7.29819	6.55625	6.1529	6.7967	notchless homolog 1 (Drosophila)	NM_001014445	17q12
TC0300009531.hg.1	NLGN1	5.31211	6.70953	4.98306	6.90177	4.44721	6.05157	6.42792	6.34209	neuroligin 1	NM_014932	3q26.31	Cell adhesion molecules (CAMs)
TC1600011317.hg.1	NME4	12.0491	8.36043	11.3904	8.75092	10.7599	8.69556	10.6327	8.55274	NME/NM23 nucleoside diphosphate kinase 4	NM_001286433	16p13.3	Metabolic pathways, Purine metabolism, Pyrimidine metabolism
TC1800008437.hg.1	NOL4	5.72582	4.79858	5.12094	4.35102	7.36104	5.05	7.18615	4.75486	nucleolar protein 4	NM_001198546	18q12
TC0400007806.hg.1	NPFFR2	3.2255	4.77025	4.08535	5.11658	3.99296	4.91448	3.45621	4.75496	neuropeptide FF receptor 2	NM_001144756	4q21	Neuroactive ligand-receptor interaction
TC0400008331.hg.1	NPNT	8.79159	5.55529	8.78204	7.83803	7.3238	6.59514	7.50158	8.05698	nephronectin	NM_001033047	4q24
TC1700010604.hg.1	NR1D1	7.70244	8.33812	8.28539	7.27725	7.9153	8.49877	7.78545	6.9862	nuclear receptor subfamily 1, group D, member 1	NM_021724	17q11.2	Circadian rhythm
TC1200008595.hg.1	NR1H4	4.63282	9.77297	4.13933	4.4175	4.73999	7.89814	3.67969	5.05539	nuclear receptor subfamily 1, group H, member 4	NM_001206977	12q23.1	FXR and LXR Regulation of Cholesterol Metabolism, Nuclear Receptors in Lipid Metabolism and Toxicity, Bile secretion
TC0900011501.hg.1	NR6A1	9.11935	8.55297	8.64322	7.78318	9.09614	8.06922	8.75389	7.85589	nuclear receptor subfamily 6, group A, member 1	NM_001278546	9q33.3
TC0500011705.hg.1	NREP	5.73513	9.13366	7.98284	9.33218	5.86153	7.30822	9.46304	9.58279	neuronal regeneration related protein	NM_001142474	5q22.1
TC0800007221.hg.1	NRG1	5.63305	3.54791	5.04615	3.26545	5.56879	3.42726	5.19649	3.87391	neuregulin 1	NM_001159995	8p12	Agrin in Postsynaptic Differentiation, Neuroregulin receptor degredation protein-1 Controls ErbB3 receptor recycling, ErbB signaling pathway
TC0200010545.hg.1	NRP2	10.2706	9.07003	11.1015	10.2791	11.0356	9.70473	11.2954	10.5639	neuropilin 2	NM_003872	2q33.3
TC1400007774.hg.1	NRXN3	6.16685	8.4049	6.67534	8.05667	5.35366	7.56389	8.53753	8.35075	neurexin 3	NM_001105250	14q31	Synaptic Proteins at the Synaptic Junction, Cell adhesion molecules (CAMs)
TC0900012066.hg.1	NSMF	10.4179	9.1117	10.5817	9.20107	11.3484	9.33397	10.3557	8.95068	NMDA receptor synaptonuclear signaling and neuronal migration factor	NM_001130969	9q34.3
TC0600008697.hg.1	NT5E	8.25795	7.15465	8.96495	8.35812	8.53632	7.74442	7.91004	8.50141	5-nucleotidase, ecto (CD73)	NM_001204813	6q14-q21	Metabolic pathways, Nicotinate and nicotinamide metabolism, Purine metabolism, Pyrimidine metabolism
TC1200008353.hg.1	NTS	12.9528	12.4179	14.1202	15.3203	13.5112	12.412	14.6286	15.4244	neurotensin	NM_006183	12q21
TC1100006437.hg.1	ODF3	4.12546	5.08434	4.90427	4.4153	3.4967	4.41905	3.96968	4.06184	outer dense fiber of sperm tails 3	NM_001286136	11p15.5
TC1300007256.hg.1	OLFM4	4.82648	9.33991	9.0366	13.3655	4.34458	7.10346	7.40728	12.4198	olfactomedin 4	NM_006418	13q14.3
TC0100018271.hg.1	OLFML3	8.70898	11.395	8.85548	8.94892	6.95226	10.0653	9.28418	8.67447	olfactomedin like 3	NM_001286352	1p13.2
TC1200009892.hg.1	OLR1	3.88445	4.45399	3.79419	3.75114	3.81695	4.80387	3.90139	3.74668	oxidized low density lipoprotein (lectin-like) receptor 1	NM_001172632	12p13.2-p12.3	Phagosome, PPAR signaling pathway
TC0100012360.hg.1	OR2T5	6.31027	4.74341	6.23253	5.4816	5.75039	4.84543	5.68408	4.73985	olfactory receptor, family 2, subfamily T, member 5	NM_001004697	1q44	Olfactory transduction
TC0100012410.hg.1	OR4F16	5.82444	6.26519	6.11915	4.96397	5.46374	6.42256	6.35982	6.39231	olfactory receptor, family 4, subfamily F, member 16	ENST00000332831	1p36.33	Olfactory transduction
TC0100012401.hg.1	OR4F29	5.82444	6.26519	6.11915	4.96397	5.46374	6.42256	6.35982	6.39231	olfactory receptor, family 4, subfamily F, member 29	NM_001005221	1p36.33
TC1100006680.hg.1	OR52E1	4.71493	3.13089	4.27015	4.57171	4.51505	3.3919	3.56501	3.43841	olfactory receptor, family 52, subfamily E, member 1 (gene/pseudogene)	OTTHUMT00000142818	11p15.4
TC1100007640.hg.1	OR5AL1	4.14236	3.5302	3.77864	3.79579	4.67378	3.12491	3.60193	4.1721	olfactory receptor, family 5, subfamily AL, member 1 (gene/pseudogene)	OTTHUMT00000334443	11q12.1
TC0900012162.hg.1	ORM1	3.02368	4.15377	3.59947	3.61003	3.6575	4.64085	3.81219	3.65588	orosomucoid 1	NM_000607	9q32
TC2000009987.hg.1	OVOL2	6.67238	5.67137	5.61824	5.61453	6.75103	5.38987	5.63387	5.29996	ovo-like zinc finger 2	NM_001303461	20p11.23
TC0500010600.hg.1	OXCT1	3.72503	3.95436	3.88996	4.87375	3.89817	3.695	3.2287	3.78479	Transcript Identified by AceView, Entrez Gene ID(s) 5019	OXCT1		Butanoate metabolism, Synthesis and degradation of ketone bodies, Valine, leucine and isoleucine degradation
TC1700012337.hg.1	P2RX5	7.00139	6.4112	10.0155	9.04223	7.07179	5.34936	10.6641	8.6538	purinergic receptor P2X, ligand gated ion channel, 5	NM_001204519	17p13.3	Calcium signaling pathway, Neuroactive ligand-receptor interaction
TC1700012338.hg.1	P2RX5-TAX1BP3	6.94858	6.09692	9.51734	9.06014	7.14448	5.02764	10.5469	8.54224	P2RX5-TAX1BP3 readthrough (NMD candidate)	NR_037928	17p
TC0X00010050.hg.1	PABPC1L2A	3.71203	4.33174	3.30476	4.0196	3.96176	4.78141	3.70135	3.96494	poly(A) binding protein, cytoplasmic 1-like 2A	NM_001012977	Xq13.2	mRNA surveillance pathway, RNA degradation, RNA transport
TC0X00007602.hg.1	PABPC1L2B	4.24494	5.37717	4.11526	4.14657	4.31746	4.96495	4.15031	4.09876	poly(A) binding protein, cytoplasmic 1-like 2B	NM_001042506	Xq13.2	mRNA surveillance pathway, RNA degradation, RNA transport
TC1000008354.hg.1	PAPSS2	4.94733	6.80054	5.14451	5.08746	4.8472	7.1544	4.38775	5.17342	3-phosphoadenosine 5-phosphosulfate synthase 2	NM_001015880	10q24	Metabolic pathways, Purine metabolism, Selenocompound metabolism, Sulfur metabolism
TC0100013368.hg.1	PAQR7	5.50326	7.13927	5.31686	7.31487	6.45738	7.33579	6.61067	7.41149	progestin and adipoQ receptor family member VII	NM_178422	1p36.11	How Progesterone Initiates the Oocyte Maturation
TC1000008658.hg.1	PAX2	5.68708	4.17457	4.75683	3.80921	4.75164	3.90389	3.8886	3.73653	paired box 2	NM_000278	10q24
TC1400006933.hg.1	PAX9	5.6458	7.08945	6.11941	7.45755	6.15977	6.46131	7.02756	7.12362	paired box 9	NM_006194	14q13.3
TC0300013988.hg.1	PCBP4	8.50451	7.53355	8.36621	6.93316	8.11228	6.86198	7.90886	7.07288	poly(rC) binding protein 4	NM_001174100	3p21
TC0400007169.hg.1	PCDH7	11.4404	9.97673	10.419	10.4985	12.5284	11.1	10.9879	10.7537	protocadherin 7	NM_001173523	4p15
TC0500013239.hg.1	PCDHB3	5.35252	4.42887	5.66955	5.3634	4.86908	3.83909	5.65033	5.14329	protocadherin beta 3	NM_018937	5q31
TC0800006884.hg.1	PCM1	3.35554	4.60232	5.06526	3.86209	3.92148	4.64039	4.29956	5.19591	Transcript Identified by AceView, Entrez Gene ID(s) 5108	PCM1
TC0900007618.hg.1	PCSK5	7.5031	5.72225	6.76715	6.09696	6.13868	5.29137	5.81443	6.29135	proprotein convertase subtilisin/kexin type 5	NM_001190482	9q21.3
TC1500010660.hg.1	PCSK6	10.7435	11.6797	10.2015	11.1145	10.3369	11.5076	10.6407	10.9599	proprotein convertase subtilisin/kexin type 6	NM_001291309	15q26.3
TC0100008417.hg.1	PCSK9	7.54818	9.56673	8.26199	9.86856	7.33391	8.64772	9.25562	8.9712	proprotein convertase subtilisin/kexin type 9	NM_174936	1p32.3
TC0200015073.hg.1	PDE11A	6.7475	7.47599	7.05119	6.11227	6.90908	7.51953	6.92465	6.79719	phosphodiesterase 11A	NM_001077196	2q31.2	Purine metabolism
TC1100006925.hg.1	PDE3B	3.10365	3.44004	3.20364	3.5257	3.47843	3.78374	3.21933	3.57861	phosphodiesterase 3B, cGMP-inhibited	ENST00000532740	11p15.1	Actions of Nitric Oxide in the Heart, Insulin signaling pathway, Progesterone-mediated oocyte maturation, Purine metabolism
TC0500010842.hg.1	PDE4D	10.1875	8.93772	10.5856	9.93086	10.1611	8.65626	10.372	10.2922	phosphodiesterase 4D, cAMP-specific	NM_001104631	5q12	Purine metabolism
TC0700009977.hg.1	PDGFA	10.3336	9.43536	8.62398	8.56979	10.5104	9.92292	8.51784	7.94994	platelet-derived growth factor alpha polypeptide	NM_002607	7p22	Cytokines and Inflammatory Response, Mechanism of Gene Regulation by Peroxisome Proliferators via PPARa(alpha), PDGF Signaling Pathway, Phospholipids as signalling intermediaries, Cytokine-cytokine receptor interaction, Focal adhesion, Gap junction, Glioma, MAPK signaling pathway, Melanoma, Pathways in cancer, Prostate cancer, Regulation of actin cytoskeleton
TC0400012222.hg.1	PDGFC	5.09333	7.69206	4.91993	5.52344	5.72315	6.97709	5.57753	5.67539	platelet derived growth factor C	NM_016205	4q32	Cytokine-cytokine receptor interaction, Focal adhesion, Gap junction, Melanoma, Prostate cancer, Regulation of actin cytoskeleton
TC0100015586.hg.1	PDZK1	5.17374	4.61409	6.27982	5.23343	5.4651	4.73491	4.76953	5.58027	PDZ domain containing 1	NM_001201325	1q21	Downregulated of MTA-3 in ER-negative Breast Tumors
TC1700011442.hg.1	PECAM1	4.32328	5.22995	5.2951	5.97586	4.61213	5.16634	4.70638	6.40152	platelet/endothelial cell adhesion molecule 1	NM_000442	17q23.3	Adhesion and Diapedesis of Granulocytes, Adhesion and Diapedesis of Lymphocytes, Adhesion Molecules on Lymphocyte, Cell to Cell Adhesion Signaling, Monocyte and its Surface Molecules, Neutrophil and Its Surface Molecules, Cell adhesion molecules (CAMs), Leukocyte transendothelial migration, Malaria
TC1900010391.hg.1	PEPD	12.5207	11.811	13.5756	12.5991	12.9009	12.1644	12.7997	12.2608	peptidase D	NM_000285	19q13.11
TC0100006725.hg.1	PER3	4.43526	5.86141	4.63757	5.18995	4.36243	6.10111	4.48484	5.20254	period circadian clock 3	NM_001289861	1p36.23	Circadian rhythm
TC1700010436.hg.1	PEX12	7.21647	6.21066	6.5057	5.67151	6.72149	6.0403	6.43186	6.8892	peroxisomal biogenesis factor 12	NM_000286	17q12	Peroxisome
TC0200015332.hg.1	PGAP1	7.45586	8.3086	8.76133	9.11729	7.43191	8.11673	8.91142	8.96376	post-GPI attachment to proteins 1	NM_024989	2q33.1	Glycosylphosphatidylinositol(GPI)-anchor biosynthesis, Metabolic pathways
TC0100013651.hg.1	PHC2	8.92105	9.85354	10.3363	10.1346	9.01968	9.58931	10.4218	10.1186	polyhomeotic homolog 2 (Drosophila)	NM_004427	1p34.3
TC1600007741.hg.1	PHKB	2.76354	3.74443	3.11971	4.24376	3.07432	3.703	3.61699	3.61133	Transcript Identified by AceView, Entrez Gene ID(s) 5257	PHKB		Calcium signaling pathway, Insulin signaling pathway
TC0200015951.hg.1	PID1	6.94537	7.96866	5.49623	6.7541	6.86682	7.5494	6.45935	6.91547	phosphotyrosine interaction domain containing 1	NM_001100818	2q36.3
TC1800008070.hg.1	PIEZO2	7.94527	9.53152	8.27821	9.77337	8.15469	9.9022	7.91466	9.47702	piezo-type mechanosensitive ion channel component 2	NM_022068	18p11.22
TC0100007481.hg.1	PIGV	5.80967	5.12925	5.77931	5.7379	6.62922	5.44152	5.87106	5.56542	phosphatidylinositol glycan anchor biosynthesis class V	NM_001202554	1p36.11	Glycosylphosphatidylinositol(GPI)-anchor biosynthesis, Metabolic pathways
TC1700007636.hg.1	PIGW	9.69029	7.51162	8.47771	7.14328	9.08909	8.40256	7.29286	7.32342	phosphatidylinositol glycan anchor biosynthesis class W	NM_178517	17q12	Glycosylphosphatidylinositol(GPI)-anchor biosynthesis, Metabolic pathways
TC1200006996.hg.1	PIK3C2G	7.86484	8.89135	9.96752	11.5987	7.73464	9.28165	9.88437	11.3773	phosphatidylinositol-4-phosphate 3-kinase, catalytic subunit type 2 gamma	NM_001288772	12p12	CCR3 signaling in Eosinophils, CXCR4 Signaling Pathway, fMLP induced chemokine gene expression in HMC-1 cells, Inositol phosphate metabolism, Metabolic pathways, Phosphatidylinositol signaling system
TC1700009708.hg.1	PIK3R5	6.53523	5.16526	6.09352	5.65654	6.288	5.00138	8.77685	5.17657	phosphoinositide-3-kinase, regulatory subunit 5	NM_001142633	17p13.1	Acute myeloid leukemia, Aldosterone-regulated sodium reabsorption, Amoebiasis, Apoptosis, B cell receptor signaling pathway, Bacterial invasion of epithelial cells, Carbohydrate digestion and absorption, Chagas disease (American trypanosomiasis), Chemokine signaling pathway, Chronic myeloid leukemia, Colorectal cancer, Endometrial cancer, ErbB signaling pathway, Fc epsilon RI signaling pathway, F…
TC1700008690.hg.1	PITPNC1	5.98119	5.52633	6.17789	5.43139	6.64396	5.40002	5.61956	5.41776	phosphatidylinositol transfer protein, cytoplasmic 1	NM_012417	17q24.2
TC0800008028.hg.1	PKIA	5.94297	7.66793	6.65957	8.01374	4.89624	6.84405	7.88072	8.09141	protein kinase (cAMP-dependent, catalytic) inhibitor alpha	NM_006823	8q21.12
TC0100007191.hg.1	PLA2G2F	5.42099	4.22993	4.42125	4.14707	4.84908	4.41689	3.60611	4.01838	phospholipase A2, group IIF	NM_022819	1p35	alpha-Linolenic acid metabolism, Arachidonic acid metabolism, Ether lipid metabolism, Fat digestion and absorption, Fc epsilon RI signaling pathway, Glycerophospholipid metabolism, GnRH signaling pathway, Linoleic acid metabolism, Long-term depression, MAPK signaling pathway, Metabolic pathways, Pancreatic secretion, Toxoplasmosis, Vascular smooth muscle contraction, VEGF signaling pathway
TC0200016742.hg.1	PLA2R1	3.81161	4.9915	3.86328	4.05295	4.61812	5.44494	4.06618	3.95506	phospholipase A2 receptor 1	NM_001007267	2q23-q24	Phagosome
TC1000008495.hg.1	PLCE1	5.48181	3.66653	4.44173	4.09578	4.91499	3.8232	3.73458	3.05498	phospholipase C, epsilon 1	NM_001165979	10q23	Phospholipase C-epsilon pathway, Calcium signaling pathway, Inositol phosphate metabolism, Metabolic pathways, Phosphatidylinositol signaling system
TC0300010437.hg.1	PLCL2	3.24264	3.0211	3.68235	3.39484	2.77395	3.21536	3.31886	3.54897	Memczak2013 ANTISENSE, coding, INTERNAL, intronic best transcript NM_001144382	hsa_circ_0001275
TC0300013125.hg.1	PLD1	4.38054	5.18903	5.20983	5.482	5.18295	5.56965	5.41867	5.46178	phospholipase D1, phosphatidylcholine-specific	ENST00000331659	3q26	Metabolism of Anandamide, an Endogenous Cannabinoid, Rac 1 cell motility signaling pathway, Ras Signaling Pathway, Endocytosis, Ether lipid metabolism, Fc gamma R-mediated phagocytosis, Glycerophospholipid metabolism, GnRH signaling pathway, Metabolic pathways, Pancreatic cancer, Pathways in cancer
TC0800007362.hg.1	PLEKHA2	4.99812	6.41735	6.04472	6.31983	5.03386	5.63651	4.89157	5.83867	pleckstrin homology domain containing, family A (phosphoinositide binding specific) member 2	NM_021623	8p11.22
TC1400007555.hg.1	PLEKHD1	4.13145	5.15189	4.12785	5.16503	4.41964	5.07804	4.28168	4.64433	pleckstrin homology domain containing, family D (with coiled-coil domains) member 1	NM_001161498	14q24.1
TC0300012718.hg.1	PLOD2	14.6756	15.485	13.4179	13.6919	14.9877	15.4263	14.1346	13.5051	procollagen-lysine, 2-oxoglutarate 5-dioxygenase 2	NM_000935	3q24	Lysine degradation
TC1900009076.hg.1	PLPP2	7.72746	6.78803	9.51005	8.16089	8.40322	6.40083	9.34476	8.55399	phospholipid phosphatase 2	NM_003712	19p13
TC1900007025.hg.1	PLPPR2	8.46478	8.00648	9.47702	9.42559	8.70466	7.77465	9.21765	8.8708	phospholipid phosphatase related 2	NM_001170635	19p13.2
TC1000006937.hg.1	PLXDC2	8.34612	10.4778	11.9203	12.8689	9.82338	10.7025	13.2894	12.8968	plexin domain containing 2	NM_001282736	10p12.31
TC0700011831.hg.1	PON1	6.77272	8.17329	8.07792	9.91023	5.96265	7.31353	7.97184	9.30783	paraoxonase 1	NM_000446	7q21.3	Metabolic pathways
TC0200009331.hg.1	POTEE	6.82914	8.41486	6.67711	8.33483	7.1573	8.01587	6.44598	8.53232	POTE ankyrin domain family, member E	NM_001083538	2q21.1
TC0200014246.hg.1	POTEF	6.5563	8.06852	6.89278	8.65086	6.91803	8.35298	6.37747	8.20317	POTE ankyrin domain family, member F	NM_001099771	2q21.1
TC1200010699.hg.1	POU6F1	4.11412	3.69307	4.75504	3.52047	4.18923	3.3575	4.38684	3.98335	POU class 6 homeobox 1	NM_002702	12q13.13
TC0100014313.hg.1	PPAP2B	5.40823	6.47699	6.72698	5.86918	5.63833	6.26009	6.39885	6.22072	Transcript Identified by AceView, Entrez Gene ID(s) 8613	PPAP2B		Ether lipid metabolism, Fat digestion and absorption, Fc gamma R-mediated phagocytosis, Glycerolipid metabolism, Glycerophospholipid metabolism, Metabolic pathways, Sphingolipid metabolism
TC0600011376.hg.1	PPP1R18	8.65475	8.06421	9.73685	9.30299	8.91095	8.20876	9.75937	9.68435	protein phosphatase 1, regulatory subunit 18	ENST00000274853	6p21.3
TC2200008136.hg.1	PRAME	7.93472	6.16421	8.55711	6.90467	9.61413	5.80723	9.60035	6.59295	preferentially expressed antigen in melanoma	NM_001291715	22q11.22
TC1800006733.hg.1	PRELID3A	5.82082	4.84113	5.8223	4.13507	5.67623	4.6467	4.7867	4.57768	PRELI domain containing 3A	NM_001142405	18p11.21
TC1000007636.hg.1	PRKG1	3.5431	3.05719	4.04537	3.8307	3.66463	3.42998	3.38386	3.28005	Memczak2013 ALT_ACCEPTOR, ALT_DONOR, coding, INTERNAL, intronic best transcript NM_001098512	hsa_circ_0000238		Gap junction, Long-term depression, Olfactory transduction, Salivary secretion, Vascular smooth muscle contraction
TC0400011159.hg.1	PRKG2	8.69452	7.68503	7.81335	7.57633	9.30476	8.36349	7.76285	7.65885	protein kinase, cGMP-dependent, type II	NM_001282480	4q13.1-q21.1	Gap junction, Long-term depression, Olfactory transduction, Salivary secretion
TC0600011037.hg.1	PRL	4.78755	6.05084	4.65751	5.4605	4.19132	5.30472	5.60477	5.73926	prolactin	NM_000948	6p22.3	Cytokine-cytokine receptor interaction, Jak-STAT signaling pathway, Neuroactive ligand-receptor interaction
TC2000007209.hg.1	PROCR	11.1761	10.3289	11.5313	11.3658	10.89	10.2023	11.7804	11.1798	protein C receptor, endothelial	NM_006404	20q11.2	Transcriptional activation of dbpb from mRNA
TC1600009147.hg.1	PRSS22	5.80301	6.21088	4.72727	4.68408	4.52635	6.4584	4.36868	5.07448	protease, serine, 22	NM_022119	16p13.3
TC0500007231.hg.1	PTGER4	9.5339	7.31221	8.35006	7.14605	8.82569	7.66429	7.42865	6.84267	prostaglandin E receptor 4 (subtype EP4)	NM_000958	5p13.1	Eicosanoid Metabolism, Neuroactive ligand-receptor interaction
TC2000009388.hg.1	PTGIS	11.2695	10.2468	10.4788	9.26447	10.9082	10.3131	9.3409	8.60829	prostaglandin I2 (prostacyclin) synthase	NM_000961	20q13.13	Eicosanoid Metabolism, Arachidonic acid metabolism, Metabolic pathways
TC0100016715.hg.1	PTGS2	6.05748	6.90069	6.04589	6.2559	6.18438	7.5171	5.71649	6.0095	prostaglandin-endoperoxide synthase 2 (prostaglandin G/H synthase and cyclooxygenase)	NM_000963	1q25.2-q25.3	Eicosanoid Metabolism, Mechanism of Acetaminophen Activity and Toxicity, Mechanism of Gene Regulation by Peroxisome Proliferators via PPARa(alpha), Arachidonic acid metabolism, Leishmaniasis, Metabolic pathways, Pathways in cancer, Small cell lung cancer, VEGF signaling pathway
TC1800008129.hg.1	PTPN2	5.07615	3.38041	4.35085	4.49513	4.39875	5.5997	3.75809	4.37374	Transcript Identified by AceView, Entrez Gene ID(s) 5771	PTPN2
TC0900009520.hg.1	PTPRD	4.69698	6.09957	4.27657	6.67511	4.36071	5.78821	4.08386	6.70621	protein tyrosine phosphatase, receptor type, D	NM_001040712	9p23-p24.3
TC1200011246.hg.1	PTPRR	10.5965	9.80748	10.1231	8.53512	11.2171	10.2124	8.87004	8.58724	protein tyrosine phosphatase, receptor type, R	NM_001207015	12q15	Erk1/Erk2 Mapk Signaling pathway, MAPK signaling pathway
TC1100012535.hg.1	PVRL1	9.04236	10.5975	8.87699	9.19207	8.6875	10.617	8.54352	8.97418	poliovirus receptor-related 1 (herpesvirus entry mediator C)	NM_002855	11q23.3	Adherens junction, Cell adhesion molecules (CAMs)
TC1200009852.hg.1	PZP	7.23876	9.97797	9.84537	11.0106	7.60789	9.75797	10.5746	10.8236	pregnancy-zone protein	NM_002864	12p13-p12.2
TC1200012808.hg.1	R3HDM2	9.23804	8.51132	9.469	9.77947	9.77799	8.75818	9.90911	9.59928	R3H domain containing 2	NM_014925	12q13.3
TC0100015895.hg.1	RAB13	6.71298	5.98112	8.43293	5.38918	8.5004	5.25155	9.19521	4.5791	RAB13, member RAS oncogene family	NM_001272038	1q21.2	Tight junction
TC1300009797.hg.1	RAB20	5.49419	6.77652	5.52413	6.4866	5.24044	6.52932	4.92686	6.71551	RAB20, member RAS oncogene family	NM_017817	13q34
TC0100010149.hg.1	RAB25	7.51793	5.01297	4.79978	3.80905	6.94646	4.1885	4.41266	3.91332	RAB25, member RAS oncogene family	NM_020387	1q22
TC1800007360.hg.1	RAB27B	8.014	7.20069	10.5667	10.6948	8.35568	7.26223	9.2377	10.3301	RAB27B, member RAS oncogene family	NM_004163	18q21.2	Pancreatic secretion
TC0100014191.hg.1	RAB3B	6.36661	9.08151	10.0676	11.4199	5.6116	7.97897	9.30268	10.9297	RAB3B, member RAS oncogene family	NM_002867	1p32-p31	Tight junction
TC0500007494.hg.1	RAB3C	5.95441	7.35023	7.39447	8.87354	5.72526	7.57886	7.66172	9.18363	RAB3C, member RAS oncogene family	NM_138453	5q13
TC0200009982.hg.1	RAPGEF4	5.10655	6.83162	4.53869	5.1046	4.77004	5.7722	4.47039	5.58511	Rap guanine nucleotide exchange factor 4	NM_001100397	2q31-q32	Leukocyte transendothelial migration
TC0400007520.hg.1	RASL11B	4.95593	3.87975	4.40224	3.86599	4.83942	4.22704	4.25272	3.83494	RAS-like, family 11, member B	NM_023940	4q12
TC0300012598.hg.1	RBP1	5.53	3.84246	7.37866	4.36115	5.43653	4.6173	7.22843	5.05175	retinol binding protein 1, cellular	NM_001130992	3q23
TC1000011450.hg.1	RBP4	5.14124	6.43172	9.62735	8.62051	5.61234	6.3052	8.8332	8.26924	retinol binding protein 4, plasma	NM_006744	10q23.33
TC0100007370.hg.1	RCAN3	10.1168	9.41153	8.74646	9.27339	10.3649	9.73609	10.0076	9.21276	RCAN family member 3	NM_001251977	1p36.11
TC1900008931.hg.1	RFPL4A	4.59198	5.58212	3.83263	3.38875	4.65952	5.21521	3.63665	4.08321	ret finger protein-like 4A	NM_001145014	19q13.42
TC1200008732.hg.1	RFX4	4.00267	4.65693	3.95291	4.27997	3.53779	4.67345	3.54016	3.89664	Transcript Identified by AceView, Entrez Gene ID(s) 5992	RFX4
TC1000012011.hg.1	RGS10	5.66658	5.00561	5.15425	4.1021	5.77512	4.43777	4.40128	4.51478	regulator of G-protein signaling 10	NM_001005339	10q25
TC0100011014.hg.1	RGS13	4.95388	4.63873	5.69409	5.4659	5.24584	3.95618	5.86574	5.57893	regulator of G-protein signaling 13	NM_002927	1q31.2
TC0500007586.hg.1	RGS7BP	3.83283	5.60944	4.48554	5.70197	3.7642	4.52936	3.9352	5.8374	regulator of G-protein signaling 7 binding protein	NM_001029875	5q12.3
TC1700007504.hg.1	RHOT1	10.6108	11.3397	10.993	11.6284	10.1028	11.1952	10.0569	11.5571	ras homolog family member T1	NM_001033566	17q11.2
TC2200007615.hg.1	RIBC2	6.09908	6.78471	6.27058	7.08308	5.94197	7.12952	6.935	6.84315	RIB43A domain with coiled-coils 2	NM_015653	22q13.31
TC1800006889.hg.1	RIOK3	12.7157	11.7018	13.1103	11.6077	12.3026	11.4189	12.6598	11.7255	RIO kinase 3	NM_003831	18q11.2
TC0800008179.hg.1	RIPK2	11.2558	10.2264	9.93834	9.74054	10.7244	10.139	9.61484	9.42436	receptor-interacting serine-threonine kinase 2	NM_003821	8q21	FAS signaling pathway ( CD95 ), Neurotrophin signaling pathway, NOD-like receptor signaling pathway, Shigellosis
TC0100016629.hg.1	RNASEL	5.11567	4.75383	6.12114	6.03265	5.86609	4.35977	5.9482	5.96558	ribonuclease L (2,5-oligoisoadenylate synthetase-dependent)	NM_021133	1q25	Hepatitis C
TC0300009147.hg.1	RNF13	11.9689	11.3921	13.1993	12.2345	12.5973	11.469	12.8588	12.1799	ring finger protein 13	NM_007282	3q25.1
TC0500013429.hg.1	RNF130	8.9901	6.09686	10.0786	7.36016	7.78805	6.24698	7.76956	7.59913	ring finger protein 130	NM_001280801	5q35.3
TC0300011628.hg.1	ROBO1	9.22208	9.994	9.90224	10.626	9.30734	9.88142	10.0693	10.4218	roundabout guidance receptor 1	NM_001145845	3p12	Axon guidance
TC0100008594.hg.1	ROR1	9.0111	10.0541	8.48833	9.69989	8.58889	9.95173	8.64907	9.74693	receptor tyrosine kinase-like orphan receptor 1	NM_001083592	1p31.3
TC1700007740.hg.1	RPL19	14.5873	13.7821	14.2621	13.634	14.7315	13.936	13.452	13.498	ribosomal protein L19	NM_000981	17q12	Ribosome
TC0900009908.hg.1	RPP25L	6.57108	5.87832	6.09524	5.59738	6.88585	5.80225	6.51508	6.32806	ribonuclease P/MRP 25kDa subunit-like	NM_148178	9p13.3	Ribosome biogenesis in eukaryotes, RNA transport
TC0600014370.hg.1	RPS6KA2	3.81903	5.10954	4.83366	4.26147	3.84805	5.17164	3.63783	4.41241	ribosomal protein S6 kinase, 90kDa, polypeptide 2	NM_001006932	6q27	MAPKinase Signaling Pathway, Long-term potentiation, MAPK signaling pathway, mTOR signaling pathway, Neurotrophin signaling pathway, Oocyte meiosis, Progesterone-mediated oocyte maturation
TC0100015872.hg.1	S100A14	7.26873	7.86858	5.56864	5.58509	7.328	7.8599	5.63676	5.48045	S100 calcium binding protein A14	NM_020672	1q21.3
TC0100015864.hg.1	S100A6	6.71385	7.96215	10.5205	10.1889	6.91083	8.12772	8.67769	9.56255	S100 calcium binding protein A6	NM_014624	1q21
TC0600013160.hg.1	SAMD3	3.92165	2.53725	2.46372	2.72645	3.24238	2.78764	3.4698	2.62168	sterile alpha motif domain containing 3	NM_001017373	6q23.1
TC1900006561.hg.1	SCAMP4	9.9057	9.60612	9.39897	9.59077	10.5733	9.06306	9.8117	8.9447	secretory carrier membrane protein 4	NM_079834	19p13.3
TC0400011180.hg.1	SCD5	9.47117	7.52444	7.46557	7.32236	7.95269	6.42469	8.24667	7.44404	stearoyl-CoA desaturase 5	NM_001037582	4q21.22	Biosynthesis of unsaturated fatty acids, PPAR signaling pathway
TC1700009556.hg.1	SCIMP	5.01898	4.20468	4.05568	4.59421	4.88051	4.05964	4.11928	4.37674	SLP adaptor and CSK interacting membrane protein	NM_001271842	17p13.2
TC0200014819.hg.1	SCN9A	5.86243	8.58204	7.8227	10.2778	5.35307	6.84289	8.75341	10.0973	sodium channel, voltage gated, type IX alpha subunit	NM_002977	2q24
TC0800008299.hg.1	SDC2	9.30756	4.81246	11.6798	6.78111	6.9979	5.06655	10.247	6.05323	syndecan 2	NM_002998	8q22-q23	Cell adhesion molecules (CAMs), ECM-receptor interaction, Malaria
TC0700013579.hg.1	SEMA3A	2.78456	3.47007	2.83956	3.19997	3.04229	3.83673	3.64175	3.21303	sema domain, immunoglobulin domain (Ig), short basic domain, secreted, (semaphorin) 3A	ENST00000471474	7p12.1	Axon guidance
TC1000008663.hg.1	SEMA4G	9.51823	11.0004	10.2933	11.6379	8.77934	9.86995	10.4323	11.387	sema domain, immunoglobulin domain (Ig), transmembrane domain (TM) and short cytoplasmic domain, (semaphorin) 4G	NM_001203244	10q24.31	Axon guidance
TC0500011775.hg.1	SEMA6A	5.62335	4.8111	7.57369	5.73083	5.37304	3.85643	8.81832	5.5524	sema domain, transmembrane domain (TM), and cytoplasmic domain, (semaphorin) 6A	NM_001300780	5q23.1	Axon guidance
TC0300010038.hg.1	SENP5	3.61691	4.43461	4.08151	4.88499	4.1276	4.90794	5.15385	4.57473	Transcript Identified by AceView, Entrez Gene ID(s) 205564	SENP5
TC1800009243.hg.1	SERPINB10	4.18115	5.19115	3.99458	4.31743	3.93915	4.82832	3.43055	4.25266	serpin peptidase inhibitor, clade B (ovalbumin), member 10	NM_005024	18q21.3	Amoebiasis
TC0600014220.hg.1	SERPINB9	11.6422	12.3847	11.0435	11.9976	11.3072	12.6568	11.4269	11.9258	serpin peptidase inhibitor, clade B (ovalbumin), member 9	NM_004155	6p25	Amoebiasis
TC1100012020.hg.1	SESN3	3.10492	3.23235	4.12971	3.06577	2.8476	3.06195	3.79611	3.02702	Transcript Identified by AceView, Entrez Gene ID(s) 143686	SESN3		p53 signaling pathway
TC0400012970.hg.1	SETD7	5.32703	4.78041	4.73334	4.35516	4.21145	4.85297	4.5241	4.66108	SET domain containing (lysine methyltransferase) 7	ENST00000608958	4q28	Lysine degradation
TC0800010234.hg.1	SFRP1	5.02079	5.83591	4.93897	6.66857	4.7958	6.21379	5.3864	6.19662	secreted frizzled-related protein 1	NM_003012	8p11.21	Wnt signaling pathway
TC0400012173.hg.1	SFRP2	3.07321	3.70856	4.50183	4.22787	3.09713	3.62089	3.90448	3.60864	secreted frizzled-related protein 2	NM_003013	4q31.3	Wnt signaling pathway
TC0100008631.hg.1	SGIP1	4.62865	6.96613	6.17558	6.65218	4.49501	5.97682	7.40088	7.10534	SH3-domain GRB2-like (endophilin) interacting protein 1	NM_001308203	1p31.3
TC0200008811.hg.1	SH3RF3	8.12142	6.33024	9.77131	8.06302	8.52934	6.47606	10.4791	7.87164	SH3 domain containing ring finger 3	NM_001099289	2q13
TC1700009974.hg.1	SHMT1	9.25327	10.6559	8.94789	10.2431	8.65599	10.0856	9.32272	10.4413	serine hydroxymethyltransferase 1 (soluble)	NM_001281786	17p11.2	Cyanoamino acid metabolism, Glycine, serine and threonine metabolism, Metabolic pathways, One carbon pool by folate
TC0400007901.hg.1	SHROOM3	9.45668	10.066	8.67766	8.63435	9.31398	10.133	8.20303	8.79251	shroom family member 3	NM_020859	4q21.1
TC1100012424.hg.1	SIK3	10.1644	9.69387	10.5496	10.4833	10.2426	9.47991	10.6606	10.449	SIK family kinase 3	NM_001281748	11q23.3
TC1400009351.hg.1	SIX1	6.98414	5.87671	5.95872	5.74187	6.59696	5.41816	6.34272	5.76078	SIX homeobox 1	NM_005982	14q23.1
TC1400009353.hg.1	SIX4	8.44824	7.58593	7.40279	6.80438	8.31383	7.82097	7.23696	6.35545	SIX homeobox 4	NM_017420	14q23
TC1500008983.hg.1	SLC12A6	9.73132	8.81617	11.3675	10.3655	10.1138	9.05618	10.222	10.2776	solute carrier family 12 (potassium/chloride transporter), member 6	NM_001042494	15q13
TC1200007931.hg.1	SLC16A7	9.02658	9.83928	8.38668	8.94124	9.00093	9.75228	8.65868	9.35461	solute carrier family 16 (monocarboxylate transporter), member 7	NM_001270622	12q13
TC1000010722.hg.1	SLC16A9	6.25904	8.32805	5.66174	5.59092	6.70527	7.0488	5.11454	6.00587	solute carrier family 16, member 9	NM_194298	10q21.2
TC0200007821.hg.1	SLC1A4	7.22584	8.61795	6.88251	7.67874	6.64636	7.67753	7.67879	7.54927	solute carrier family 1 (glutamate/neutral amino acid transporter), member 4	NM_001193493	2p15-p13
TC0300008989.hg.1	SLC25A36	10.7359	10.0009	10.7526	9.30746	11.2844	10.1055	11.2191	9.41893	solute carrier family 25 (pyrimidine nucleotide carrier), member 36	NM_001104647	3q23
TC0100017082.hg.1	SLC26A9	5.39552	9.17916	6.53817	10.4674	4.63975	7.14563	8.61204	9.63834	solute carrier family 26 (anion exchanger), member 9	NM_052934	1q32.1
TC1000007956.hg.1	SLC29A3	4.07431	3.58168	3.63324	3.48716	3.80166	4.25505	4.02884	3.91349	Transcript Identified by AceView, Entrez Gene ID(s) 55315	SLC29A3
TC1200009796.hg.1	SLC2A14	13.0297	14.1411	14.644	15.3677	13.7484	14.7902	14.3419	15.1821	solute carrier family 2 (facilitated glucose transporter), member 14	NM_001286233	12p13.31
TC1200009800.hg.1	SLC2A3	11.982	13.0661	13.4679	14.4512	12.632	13.7206	13.061	14.0867	solute carrier family 2 (facilitated glucose transporter), member 3	NM_006931	12p13.3	Vitamin C in the Brain
TSUnmapped00000359.hg.1	SLC2A6	8.88196	9.01709	8.98473	8.97938	8.97857	8.94536	9.20156	8.98141	solute carrier family 2 (facilitated glucose transporter), member 6 [Source:HGNC Symbol;Acc:HGNC:11011]	ENST00000627959
TC1500009298.hg.1	SLC30A4	4.73282	5.43908	5.39847	5.67645	4.41563	5.20863	5.63974	6.04309	solute carrier family 30 (zinc transporter), member 4	NM_013309	15q21.1|15q21.1
TC0X00009611.hg.1	SLC38A5	14.5805	4.72973	13.6725	5.58048	12.7885	5.34519	9.61913	4.88769	solute carrier family 38, member 5	NM_033518	Xp11.23
TC0400012949.hg.1	SLC39A8	7.79348	8.89819	9.10759	9.38505	7.36704	8.45864	9.11978	9.28692	solute carrier family 39 (zinc transporter), member 8	NM_001135146	4q24
TC1100013165.hg.1	SLC43A3	12.6378	13.3736	10.5411	12.0273	11.9796	13.0677	11.2948	11.9315	solute carrier family 43, member 3	NM_001278201	11q11
TC0100009109.hg.1	SLC44A3	9.17435	9.77144	9.20563	10.0423	8.30168	9.63508	9.23323	9.6816	solute carrier family 44, member 3	NM_001114106	1p21.3
TC0100017073.hg.1	SLC45A3	7.20125	6.70005	9.1322	8.09568	7.50312	6.29887	8.24189	7.98683	solute carrier family 45, member 3	NM_033102	1q32.1
TC1300008468.hg.1	SLC46A3	9.59748	8.47054	11.1604	10.2304	9.26083	8.50809	9.3334	9.93278	solute carrier family 46, member 3	NM_001135919	13q12.3
TC0400007799.hg.1	SLC4A4	5.43366	8.78956	6.19768	10.3166	5.22459	7.45125	7.49399	9.87538	solute carrier family 4 (sodium bicarbonate cotransporter), member 4	NM_001098484	4q21	Bile secretion, Pancreatic secretion, Proximal tubule bicarbonate reclamation
TC0X00008210.hg.1	SLC6A14	3.86656	4.72369	3.53155	4.17157	2.8522	4.69566	3.4977	4.59187	solute carrier family 6 (amino acid transporter), member 14	NM_007231	Xq23
TC0500009805.hg.1	SLC9A3	9.79871	7.38529	11.0254	9.99294	12.1418	8.09828	10.5271	9.5021	solute carrier family 9, subfamily A (NHE3, cation proton antiporter 3), member 3	NM_001284351	5p15.3	Bile secretion, Protein digestion and absorption, Proximal tubule bicarbonate reclamation
TC1200012601.hg.1	SLCO1B3	4.04642	5.47307	3.59875	4.80641	4.77084	5.9766	4.06197	4.40648	solute carrier organic anion transporter family, member 1B3	NM_019844	12p12	Bile secretion
TC0500011596.hg.1	SLCO4C1	7.43925	10.6504	8.69804	11.0594	7.3961	9.67955	9.98088	10.3998	solute carrier organic anion transporter family, member 4C1	NM_180991	5q21.2
TC1700010420.hg.1	SLFN11	7.42974	9.16983	6.2936	8.66017	6.83319	8.32864	7.49975	8.34106	schlafen family member 11	NM_001104587	17q12
TC1300009394.hg.1	SLITRK6	4.49066	6.95317	4.78412	6.19372	5.86448	6.64798	5.77679	5.61574	SLIT and NTRK-like family, member 6	NM_032229	13q31.1
TC0400008909.hg.1	SMAD1	6.89326	4.09389	5.42127	3.97177	6.53371	3.54035	6.24674	3.57701	SMAD family member 1	NM_001003688	4q31	ALK in cardiac myocytes, CTCF: First Multivalent Nuclear Factor, TGF-beta signaling pathway
TC1200010702.hg.1	SMAGP	7.94242	6.76572	8.80822	8.45854	7.2596	6.12235	8.45405	8.08169	small cell adhesion glycoprotein	NM_001031628	12q13.13
TC2000007670.hg.1	SNAI1	7.3701	6.897	9.20899	7.15326	7.90604	6.91455	7.58481	7.26224	snail family zinc finger 1	NM_005985	20q13.2	Downregulated of MTA-3 in ER-negative Breast Tumors, Adherens junction
TC0500008470.hg.1	SNCAIP	6.20824	8.49877	6.99717	7.48627	5.61383	7.1346	5.71866	7.33431	synuclein alpha interacting protein	NM_001242935	5q23.2	Role of Parkin in the Ubiquitin-Proteasomal Pathway, Parkinson's disease
TC0100017731.hg.1	SNRPD2P2	3.40728	4.42023	3.74754	4.02389	3.72608	4.51154	3.52048	3.76514	small nuclear ribonucleoprotein D2 pseudogene 2	NR_033826	1q42.2
TC1200008474.hg.1	SOCS2	5.06029	4.44546	5.10729	4.0812	5.62227	4.16672	4.25355	4.55675	suppressor of cytokine signaling 2	NM_001270467	12q	Insulin signaling pathway, Jak-STAT signaling pathway, Type II diabetes mellitus
TC1700007702.hg.1	SOCS7	7.37056	6.18265	7.79731	6.23622	7.28708	6.67508	6.61087	6.70924	suppressor of cytokine signaling 7	NM_014598	17q12	Jak-STAT signaling pathway
TC1300010032.hg.1	SOHLH2	8.67795	6.92449	8.47594	5.95574	11.5441	6.97258	10.2161	6.54219	spermatogenesis and oogenesis specific basic helix-loop-helix 2	NM_001282147	13q13.3
TC0400012646.hg.1	SORBS2	3.24571	2.60368	3.07489	3.45133	4.03287	2.93586	3.37568	3.22881	Transcript Identified by AceView, Entrez Gene ID(s) 8470	SORBS2
TC1100012574.hg.1	SORL1	4.36397	4.90347	4.5753	6.22631	4.51144	5.45094	5.27127	6.32674	Memczak2013 ANTISENSE, CDS, coding, INTERNAL best transcript NM_003105	hsa_circ_0000366
TC1700012380.hg.1	SPAG5	8.14351	9.31027	6.13875	8.43725	6.12563	8.72594	7.91453	8.74565	sperm associated antigen 5	NM_006461	17q11.2
TC1700007204.hg.1	SPECC1	9.8383	11.0223	9.91323	11.0845	10.2471	10.9176	10.8252	10.9316	sperm antigen with calponin homology and coiled-coil domains 1	NM_001033553	17p11.2
TC2200009234.hg.1	SPECC1L-ADORA2A	8.29994	7.8085	9.51048	9.0244	8.26315	7.09418	8.95544	8.98995	SPECC1L-ADORA2A readthrough (NMD candidate)	NR_103546	22q11.23
TC1300008614.hg.1	SPG20	7.17669	5.62892	7.81478	6.80607	8.7175	5.72947	9.48258	6.74144	spastic paraplegia 20 (Troyer syndrome)	NM_001142294	13q13.3
TC0500009031.hg.1	SPINK5	7.53264	8.15361	6.79145	7.60742	6.22559	8.2099	6.95066	7.34654	serine peptidase inhibitor, Kazal type 5	NM_001127698	5q32
TC1700006627.hg.1	SPNS2	5.65981	4.05524	9.90261	6.64002	5.52306	4.22206	7.71846	6.91345	spinster homolog 2 (Drosophila)	NM_001124758	17p13.2
TC0100015850.hg.1	SPRR2B	5.21979	4.25309	4.73989	4.38659	4.52489	3.53727	4.5684	3.57142	small proline-rich protein 2B	NM_001017418	1q21-q22
TC0100015847.hg.1	SPRR2D	7.79175	3.64008	6.13318	4.49584	5.36298	4.06611	5.93968	4.1602	small proline-rich protein 2D	NM_006945	1q21-q22
TC2200007495.hg.1	SREBF2	9.98857	10.6938	10.7753	10.7229	9.92725	10.5017	10.5201	10.7455	sterol regulatory element binding transcription factor 2	NM_004599	22q13	SREBP control of lipid synthesis
TC0700012148.hg.1	SRPK2	8.24321	7.91561	8.16823	8.24612	8.93099	7.0571	8.09478	7.96911	SRSF protein kinase 2	NM_001278273	7q22-q31.1
TC0X00009386.hg.1	SRPX	5.85207	8.41728	7.60594	9.89505	6.25781	7.84936	8.51522	9.52444	sushi-repeat containing protein, X-linked	NM_001170750	Xp21.1
TC1200012610.hg.1	SSPN	5.22623	6.92714	5.10715	6.81918	6.05934	6.54436	6.3097	6.95362	sarcospan	NM_001135823	12p11.2
TC1100010887.hg.1	SSRP1	12.7469	13.4922	11.637	12.6553	12.6796	13.2867	12.4547	12.6951	structure specific recognition protein 1	NM_003146	11q12
TC0X00011368.hg.1	SSX2	9.19603	12.9367	9.89072	13.1037	8.54413	12.0347	10.6978	13.0244	synovial sarcoma, X breakpoint 2	NM_001278697	Xp11.22
TC0X00007298.hg.1	SSX2B	7.93941	12.0355	8.97334	12.1719	7.41366	11.2469	9.86178	12.1173	synovial sarcoma, X breakpoint 2B	NM_001164417	Xp11.22
TC0X00011365.hg.1	SSX5	4.53211	6.64593	5.20145	8.22264	4.71563	6.62878	6.20101	8.15244	synovial sarcoma, X breakpoint 5	NM_021015	Xp11.23
TC1100009524.hg.1	ST14	10.8297	5.30634	8.42962	6.35527	7.95892	5.78636	6.14345	6.42697	suppression of tumorigenicity 14 (colon carcinoma)	NM_021978	11q24-q25
TC1300008573.hg.1	STARD13	4.26895	5.01932	3.99663	5.38531	4.08415	5.24949	5.20229	5.82212	StAR-related lipid transfer domain containing 13	NM_001243466	13q13.1
TC0500011702.hg.1	STARD4	9.32145	10.1341	10.2958	10.1785	9.23941	9.99842	10.5693	10.6547	StAR-related lipid transfer domain containing 4	NM_001308056	5q22.1
TC0700008292.hg.1	STEAP1	3.70544	5.74243	4.67613	6.69144	4.21615	4.78884	4.5045	6.40992	six transmembrane epithelial antigen of the prostate 1	NM_012449	7q21
TC0700008293.hg.1	STEAP2	3.19803	4.99561	3.62069	4.89637	4.35979	4.96616	4.26253	4.94343	STEAP family member 2, metalloreductase	NM_001040665	7q21.13
TC0700013581.hg.1	STEAP4	10.0951	10.8743	4.84398	5.33401	8.75759	10.6166	6.08534	5.35639	STEAP family member 4	NM_001205315	7q21.12
TC1500010006.hg.1	STRA6	9.56998	12.3531	9.44368	11.1828	9.23345	11.1437	10.5795	10.6661	stimulated by retinoic acid 6	NM_001142617	15q24.1
TC0900008811.hg.1	STXBP1	8.12121	9.33358	10.2933	10.2323	8.63104	9.05494	9.73738	9.76181	syntaxin binding protein 1	NM_001032221	9q34.1
TC0600011927.hg.1	SUPT3H	7.24144	8.28649	6.33845	8.06874	7.48643	8.49281	7.31714	8.47912	SPT3 homolog, SAGA and STAGA complex component	NM_001261823	6p21.1-p21.3
TC1700010497.hg.1	SYNRG	11.5516	10.3077	11.969	10.4328	11.5857	10.569	11.026	10.6973	synergin, gamma	NM_001163545	17q12
TC0X00010331.hg.1	SYTL4	4.18891	4.76779	4.48395	5.703	3.54635	4.65518	4.01264	4.76213	synaptotagmin-like 4	NM_001129896	Xq21.33
TC1200012584.hg.1	TAPBPL	7.78212	8.50573	8.39911	9.7262	7.98715	8.60039	9.40592	9.78182	TAP binding protein-like	NM_018009	12p13.31
TC0400007128.hg.1	TBC1D19	9.77957	8.29377	7.69957	7.34477	9.35613	8.50596	7.65357	8.13103	TBC1 domain family, member 19	NM_001292054	4p15.2
TC0900010971.hg.1	TBC1D2	4.92633	5.72861	5.00067	4.52505	4.99772	5.65575	4.84258	4.86261	TBC1 domain family, member 2	NM_001267571	9q22.33
TC1200008016.hg.1	TBC1D30	5.14056	3.78334	6.31693	4.77282	5.65434	4.26876	5.95055	6.16332	TBC1 domain family, member 30	NM_015279	12q14.3
TC2200006617.hg.1	TBX1	9.6554	7.66394	9.00476	8.396	9.322	8.29929	8.994	8.54141	T-box 1	NM_005992	22q11.21
TC0100010526.hg.1	TBX19	5.79128	4.88473	6.51794	6.09126	5.8351	5.12384	6.78166	5.73734	T-box 19	NM_005149	1q24.2
TC0X00010380.hg.1	TCEAL6	5.73919	6.08225	5.08985	5.01712	5.22009	6.66182	4.76163	6.08107	transcription elongation factor A (SII)-like 6	NM_001006938	Xq22.1
TC1100010992.hg.1	TCN1	13.8095	16.2588	16.2085	17.5429	15.0349	16.3207	16.5624	17.4627	transcobalamin I (vitamin B12 binding protein, R binder family)	NM_001062	11q11-q12
TC2200009257.hg.1	TCN2	5.48697	4.56485	6.70643	6.99715	5.43299	4.19274	7.87233	6.91558	transcobalamin II	NM_000355	22q12.2	Vitamin digestion and absorption
TC0300013825.hg.1	TDGF1	3.27253	3.17466	3.48422	3.26107	3.11835	3.4273	3.08606	3.14864	teratocarcinoma-derived growth factor 1	ENST00000444264	3p21.31
TC1700010303.hg.1	TEFM	5.67546	6.54826	5.81598	5.93433	5.91875	6.80255	4.8846	6.04031	transcription elongation factor, mitochondrial	NM_024683	17q11.2
TC0400009431.hg.1	TENM3	5.00062	6.07033	4.89115	4.76424	5.09599	7.08448	4.72849	4.98526	teneurin transmembrane protein 3	NM_001080477	4q35.1
TC0300013873.hg.1	TF	4.51945	4.01334	5.31787	4.55257	4.43781	3.54953	5.12155	3.65974	transferrin	NM_001063	3q22.1	The role of FYVE-finger proteins in vesicle transport
TC2100008249.hg.1	TFF3	10.6749	9.90816	13.4566	12.5898	11.1941	10.1121	13.4816	12.3936	trefoil factor 3	NM_003226	21q22.3	Trefoil Factors Initiate Mucosal Healing
TC0500008736.hg.1	TGFBI	7.14851	8.40719	8.63961	8.01571	7.00704	8.10231	7.68346	7.37533	transforming growth factor, beta-induced, 68kDa	NM_000358	5q31
TC0X00007820.hg.1	TGIF2LX	5.03442	4.45526	5.55882	4.32775	6.24495	4.37018	7.24037	4.63757	TGFB-induced factor homeobox 2-like, X-linked	NM_138960	Xq21.31
TC1800007849.hg.1	THOC1	8.89663	9.73832	7.52748	8.97281	8.477	9.69519	7.02857	9.1485	THO complex 1	NM_005131	18p11.32	RNA transport, Spliceosome
TC1400006691.hg.1	THTPA	8.69783	8.03902	8.63278	8.69017	8.72214	7.89484	8.94429	8.73348	thiamine triphosphatase	NM_001126339	14q11.2	Metabolic pathways, Thiamine metabolism
TC0X00010355.hg.1	TIMM8A	8.68983	7.87783	6.11105	7.74619	9.24225	7.79752	8.23908	8.34255	translocase of inner mitochondrial membrane 8 homolog A (yeast)	NM_001145951	Xq22.1
TC0X00007149.hg.1	TIMP1	15.4257	14.494	17.3602	16.3959	16.2796	14.5092	16.8601	16.287	TIMP metallopeptidase inhibitor 1	NM_003254	Xp11.3-p11.23	Inhibition of Matrix Metalloproteinases
TC0600008310.hg.1	TINAG	8.29261	9.32896	10.9277	11.651	8.66426	9.89778	11.5288	11.8619	tubulointerstitial nephritis antigen	NM_014464	6p12.1
TC0300012900.hg.1	TIPARP	7.11083	6.47292	8.22883	7.58707	7.51616	7.25656	7.56911	7.46746	Memczak2013 ANTISENSE, CDS, coding, INTERNAL best transcript NM_001184717	hsa_circ_0001354
TC0X00008824.hg.1	TKTL1	8.61135	9.16343	8.03832	7.82409	7.97569	9.54982	7.6847	7.86844	transketolase-like 1	NM_001145933	Xq28	Metabolic pathways, Pentose phosphate pathway
TC0400009234.hg.1	TLL1	3.48328	4.91391	3.38195	3.41278	3.25495	4.29556	3.11941	3.72562	tolloid like 1	NM_001204760	4q32.3
TC1700006642.hg.1	TM4SF5	5.75564	6.80188	11.2865	10.1835	6.31483	6.85643	9.07581	10.1162	transmembrane 4 L six family member 5	NM_003963	17p13.3
TC0100013153.hg.1	TMCO4	6.75117	7.78826	6.62901	7.20366	7.24461	7.60223	6.60508	7.536	transmembrane and coiled-coil domains 4	NM_181719	1p36.13
TC1200007408.hg.1	TMEM117	4.94934	5.45828	7.50954	7.7757	4.84209	5.81672	6.66884	7.0977	transmembrane protein 117	NM_001286211	12q12
TC0100008054.hg.1	TMEM125	4.17428	5.22794	4.29743	4.21435	4.63434	5.5018	4.26644	4.57664	transmembrane protein 125	NM_144626	1p34.2
TC0400012854.hg.1	TMEM144	9.80692	10.5886	10.2511	11.064	9.64899	10.4949	9.85532	11.0767	transmembrane protein 144	NM_018342	4q32.1
TC0500007761.hg.1	TMEM171	9.43916	7.70709	9.73202	8.67667	8.32647	7.73394	9.00269	8.44322	transmembrane protein 171	NM_001161342	5q13.2
TC1800008281.hg.1	TMEM241	10.5164	9.40751	9.12473	9.16655	10.5025	9.87142	9.73581	9.52932	transmembrane protein 241	NM_032933	18q11.2
TC0900011035.hg.1	TMEM246	11.3856	4.03409	10.8972	3.83503	8.80014	4.29956	7.76332	4.18442	transmembrane protein 246	NM_001303107	9q31.1
TC0300008148.hg.1	TMEM45A	6.66539	9.06464	8.92495	12.4205	6.73119	9.20653	9.37638	11.9891	transmembrane protein 45A	NM_018004	3q12.2
TC1100009514.hg.1	TMEM45B	15.3778	10.8224	16.2729	12.1997	12.0761	10.0493	13.7698	11.7771	transmembrane protein 45B	NM_138788	11q24.3
TC0X00009356.hg.1	TMEM47	9.31102	12.1335	11.193	11.6844	10.2968	12.144	11.8123	11.8769	transmembrane protein 47	NM_031442	Xp11.4
TC0100013634.hg.1	TMEM54	8.7954	8.42097	9.61276	8.71005	9.0293	7.65805	9.5679	8.66788	transmembrane protein 54	NM_033504	1p35-p34
TC0800012470.hg.1	TMEM71	3.69067	4.13742	3.64241	3.76172	3.69029	3.77542	3.81294	4.25475	transmembrane protein 71	NM_001145153	8q24.22
TC1900011743.hg.1	TMEM91	6.16295	5.2999	6.27284	5.31104	6.31153	5.58497	6.61128	5.86905	transmembrane protein 91	NM_001042595	19q13.2
TC1700012231.hg.1	TMEM98	7.49221	9.00816	7.71844	9.40055	8.47231	9.27489	8.92756	9.25303	transmembrane protein 98	NM_001033504	17q11.2
TC1700007811.hg.1	TMEM99	7.80021	6.68412	8.0757	6.79948	7.41486	6.12256	6.81066	6.59884	transmembrane protein 99	NM_001195386	17q21.2
TC2100008252.hg.1	TMPRSS3	6.0347	7.1889	6.81869	8.66483	4.32394	6.62195	7.80042	8.5117	transmembrane protease, serine 3	NM_001256317	21q22.3
TC1200010252.hg.1	TMTC1	11.4831	9.86494	12.7682	12.3517	10.5934	9.4462	12.8842	12.0606	transmembrane and tetratricopeptide repeat containing 1	NM_001193451	12p11.22
TC2000008346.hg.1	TMX4	2.98186	3.62496	3.21459	3.14601	3.42965	3.49149	3.26026	3.63859	Memczak2013 ALT_ACCEPTOR, ALT_DONOR, coding, INTERNAL, intronic best transcript NM_021156	hsa_circ_0001131
TC1700007361.hg.1	TNFAIP1	10.0991	11.2321	10.2474	11.1928	10.8386	11.411	10.4529	10.9857	tumor necrosis factor, alpha-induced protein 1 (endothelial)	NM_021137	17q22-q23
TC0800009872.hg.1	TNFRSF10D	6.74477	3.83277	8.19031	3.47576	6.09836	3.6212	5.50482	3.84537	tumor necrosis factor receptor superfamily, member 10d, decoy with truncated death domain	NM_003840	8p21	Apoptosis, Cytokine-cytokine receptor interaction, Natural killer cell mediated cytotoxicity
TC1700009954.hg.1	TOM1L2	8.29494	9.31167	9.4016	10.073	8.82045	9.21918	9.04639	9.31419	target of myb1 like 2 membrane trafficking protein	NM_001033551	17p11.2
TC2000007443.hg.1	TOX2	5.05194	5.73042	4.52853	4.35004	4.41338	5.43993	4.54964	4.73045	Memczak2013 ALT_ACCEPTOR, ALT_DONOR, coding, INTERNAL, intronic best transcript NM_001098797	hsa_circ_0001160
TC1100010643.hg.1	TP53I11	6.93958	7.66962	6.84095	6.95462	6.74503	7.57536	6.07162	7.00386	Memczak2013 ALT_ACCEPTOR, ALT_DONOR, coding, INTERNAL, intronic best transcript NM_001076787	hsa_circ_0000293
TC1700007425.hg.1	TP53I13	6.14444	7.94567	6.49803	8.27142	7.12739	8.54115	6.32068	7.6511	tumor protein p53 inducible protein 13	NM_138349	17q11.2
TC1700007387.hg.1	TRAF4	8.23631	10.1121	9.18682	10.198	9.54627	10.3456	9.91361	10.356	TNF receptor-associated factor 4	NM_004295	17q11-q12	Pathways in cancer, Small cell lung cancer
TC0800008801.hg.1	TRIB1	13.0906	12.402	14.4887	13.8875	13.4719	12.7566	13.1818	13.6182	tribbles pseudokinase 1	NM_001282985	8q24.13
TC0200006757.hg.1	TRIB2	6.12509	8.94538	9.24964	10.5515	6.49432	8.25397	10.2818	10.5237	tribbles pseudokinase 2	NM_021643	2p24.3
TC1300007187.hg.1	TRIM13	8.19705	3.70344	8.23922	4.17895	6.71122	3.96952	5.2047	4.33444	tripartite motif containing 13	NM_001007278	13q14
TC0600007512.hg.1	TRIM15	6.59353	7.57017	8.243	8.17414	5.96445	7.44158	6.2461	7.60878	tripartite motif containing 15	ENST00000376688	6p21.3
TC0600007511.hg.1	TRIM40	3.02297	3.97905	3.29286	4.13012	3.00967	4.25259	3.87477	3.50674	tripartite motif containing 40	NM_001286633	6p22.1
TC0300014075.hg.1	TRIM59	8.14048	6.03157	7.83006	6.20533	7.75679	5.92744	7.59187	5.84591	tripartite motif containing 59	NM_173084	3q25.33
TC0700011477.hg.1	TRIM74	4.71433	6.64971	4.90914	5.90754	4.7757	5.39967	6.06912	5.80493	tripartite motif containing 74	NM_198853	7q11.23
TC0800008769.hg.1	TRMT12	7.92381	6.74917	7.47194	6.76338	8.09976	7.39495	7.09732	6.88418	tRNA methyltransferase 12 homolog (S. cerevisiae)	NM_017956	8q24.13
TC0900010439.hg.1	TRPM6	3.91501	4.44577	4.22225	4.55454	3.30132	4.66094	4.64289	4.68118	transient receptor potential cation channel, subfamily M, member 6	NM_001177310	9q21.13
TC1100008514.hg.1	TSKU	9.50892	8.62303	11.6835	10.4058	10.0242	8.88544	10.7724	10.2443	tsukushi, small leucine rich proteoglycan	NM_001258210	11q13.5
TC0700012416.hg.1	TSPAN12	10.6505	13.8819	12.8584	15.4851	10.8847	12.4046	14.3046	15.4511	tetraspanin 12	NM_012338	7q31.31
TC0400011383.hg.1	TSPAN5	8.49586	7.74101	9.21476	8.43403	8.18195	6.74401	8.09528	8.50327	tetraspanin 5	NM_005723	4q23
TC1400009967.hg.1	TTC7B	8.16405	7.53925	6.686	5.58282	8.10475	6.99832	6.21564	5.8558	tetratricopeptide repeat domain 7B	NM_001010854	14q32.11
TC1400007915.hg.1	TTC8	5.81234	5.74139	6.03216	5.69648	5.3488	5.39936	5.51392	5.58184	Transcript Identified by AceView, Entrez Gene ID(s) 123016	TTC8
TC1400007584.hg.1	TTC9	8.54618	8.12397	9.63133	8.94759	8.85066	7.45575	8.70352	8.40049	tetratricopeptide repeat domain 9	NM_015351	14q24.2
TC0200008921.hg.1	TTL	9.85341	10.6142	10.9055	11.4794	9.62459	10.3975	10.7638	11.4538	tubulin tyrosine ligase	NM_153712	2q13
TC0100014743.hg.1	TTLL7	5.63538	7.81717	8.02847	8.69992	5.61998	7.58712	8.23065	8.60238	tubulin tyrosine ligase-like family member 7	NM_024686	1p31.1
TC0200016752.hg.1	TTN	4.85417	6.55257	6.4901	6.70539	4.40294	6.9686	5.6903	6.9648	titin	NM_001256850	2q31	Dilated cardiomyopathy, Hypertrophic cardiomyopathy (HCM)
TC1900008856.hg.1	TTYH1	9.99665	10.9886	10.8679	12.6434	9.42472	10.8894	11.7462	12.1733	tweety family member 1	NM_020659	19q13.4
TC1600011453.hg.1	TUBB3	10.6372	12.6899	12.1041	13.1756	11.7199	12.1745	12.5794	12.9957	tubulin, beta 3 class III	NM_001197181	16q24.3	Gap junction, Pathogenic Escherichia coli infection, Phagosome
TC1500009921.hg.1	UACA	10.6091	9.85808	10.4424	9.52423	11.0156	10.2001	9.04434	9.56799	uveal autoantigen with coiled-coil domains and ankyrin repeats	NM_001008224	15q22-q24
TC0600014255.hg.1	UBD	4.07098	5.38896	3.01585	3.79891	5.00932	6.08231	4.49551	3.46263	ubiquitin D	ENST00000377050	6p21.3
TC0400010465.hg.1	UGDH	16.5192	15.6315	16.1542	15.5507	16.4907	15.6859	16.0331	15.6995	UDP-glucose 6-dehydrogenase	NM_001184700	4p15.1	Amino sugar and nucleotide sugar metabolism, Ascorbate and aldarate metabolism, Metabolic pathways, Pentose and glucuronate interconversions, Starch and sucrose metabolism
TC0200011138.hg.1	UGT1A1	13.3627	8.07277	14.0966	8.46264	13.1109	8.57049	13.9901	7.76462	UDP glucuronosyltransferase 1 family, polypeptide A1	NM_000463	2q37	Ascorbate and aldarate metabolism, Drug metabolism - cytochrome P450, Drug metabolism - other enzymes, Metabolic pathways, Metabolism of xenobiotics by cytochrome P450, Other types of O-glycan biosynthesis, Pentose and glucuronate interconversions, Porphyrin and chlorophyll metabolism, Retinol metabolism, Starch and sucrose metabolism, Steroid hormone biosynthesis
TC0400010925.hg.1	UGT2B11	5.5671	6.3895	9.57401	8.602	5.39781	6.5494	7.80271	8.19121	UDP glucuronosyltransferase 2 family, polypeptide B11	NM_001073	4q13.2	Ascorbate and aldarate metabolism, Drug metabolism - cytochrome P450, Drug metabolism - other enzymes, Metabolic pathways, Metabolism of xenobiotics by cytochrome P450, Other types of O-glycan biosynthesis, Pentose and glucuronate interconversions, Porphyrin and chlorophyll metabolism, Retinol metabolism, Starch and sucrose metabolism, Steroid hormone biosynthesis
TC0400007749.hg.1	UGT2B7	4.41157	5.6348	6.12136	7.09743	4.79916	5.63662	6.08704	7.15547	UDP glucuronosyltransferase 2 family, polypeptide B7	NM_001074	4q13	Ascorbate and aldarate metabolism, Drug metabolism - cytochrome P450, Drug metabolism - other enzymes, Metabolic pathways, Metabolism of xenobiotics by cytochrome P450, Other types of O-glycan biosynthesis, Pentose and glucuronate interconversions, Porphyrin and chlorophyll metabolism, Retinol metabolism, Starch and sucrose metabolism, Steroid hormone biosynthesis
TC1900006727.hg.1	UHRF1	10.4606	10.913	9.43628	9.65477	10.4281	11.1712	10.0658	10.2483	ubiquitin-like with PHD and ring finger domains 1	NM_001048201	19p13.3
TC1300008426.hg.1	USP12	4.86068	5.00862	5.15117	5.50999	5.13577	5.68932	5.63796	6.09386	Transcript Identified by AceView, Entrez Gene ID(s) 219333	USP12
TC1700010328.hg.1	UTP6	8.99193	9.47308	9.04119	9.24359	8.62973	10.0054	7.58679	9.38562	UTP6, small subunit (SSU) processome component, homolog (yeast)	NM_018428	17q11.2	Ribosome biogenesis in eukaryotes
TC0900011864.hg.1	VAV2	9.59356	7.28041	10.1886	8.76413	8.06256	7.48545	9.71971	8.18643	vav 2 guanine nucleotide exchange factor	NM_001134398	9q34.1	Phosphoinositides and their downstream targets., B cell receptor signaling pathway, Chemokine signaling pathway, Fc epsilon RI signaling pathway, Fc gamma R-mediated phagocytosis, Focal adhesion, Leukocyte transendothelial migration, Natural killer cell mediated cytotoxicity, Regulation of actin cytoskeleton, T cell receptor signaling pathway
TC0300011706.hg.1	VGLL3	4.86641	6.51758	4.82773	6.19823	4.70296	5.86393	4.02379	5.47173	vestigial-like family member 3	NM_016206	3p12.1
TC0200010800.hg.1	VIL1	7.72801	8.72753	7.51473	7.36441	6.07256	8.45098	5.4465	7.49743	villin 1	NM_007127	2q35
TC1500009669.hg.1	VPS13C	7.70606	7.50115	8.15611	8.29668	8.25762	7.96086	8.33785	7.95478	vacuolar protein sorting 13 homolog C (S. cerevisiae)	NM_001018088	15q22.2
TC1100009615.hg.1	VPS26B	10.8961	11.5611	11.2671	11.7407	10.7411	11.4485	11.5827	11.7069	VPS26 retromer complex component B	NM_052875	11q25
TC0200006831.hg.1	VSNL1	6.13016	9.05747	7.16471	8.93033	6.95303	7.7975	8.23226	9.11655	visinin like 1	NM_003385	2p24.3
TC1700012379.hg.1	VTN	8.3432	9.93919	10.106	11.3131	7.66481	9.48509	8.90668	10.6216	vitronectin	NM_000638	17q11	ECM-receptor interaction, Focal adhesion
TC0100013432.hg.1	WASF2	12.4437	12.3959	12.4061	12.5175	12.5124	12.3649	12.51	12.2197	WAS protein family, member 2	NM_001201404	1p36.11	Y branching of actin filaments, Adherens junction, Bacterial invasion of epithelial cells, Fc gamma R-mediated phagocytosis, Regulation of actin cytoskeleton, Shigellosis
TC0200008080.hg.1	WDR54	6.76612	8.13497	6.42479	6.08945	6.58523	7.76328	6.50591	6.81528	WD repeat domain 54	NM_032118	2p13.1
TC0700007061.hg.1	WIPF3	8.01843	7.05304	8.11521	7.31972	7.51465	6.76871	7.75985	7.13282	WAS/WASL interacting protein family, member 3	NM_001080529	7p14.3
TC0800008146.hg.1	WWP1	4.19448	3.98909	5.40954	4.20115	4.39372	4.61163	4.44633	4.47053	Transcript Identified by AceView, Entrez Gene ID(s) 11059	WWP1		Endocytosis, Ubiquitin mediated proteolysis
TC0200010733.hg.1	XRCC5	5.63276	6.98102	6.7297	7.08186	5.90971	6.3065	7.64493	6.7966	Memczak2013 ALT_ACCEPTOR, ALT_DONOR, coding, INTERNAL, intronic best transcript NM_021141	hsa_circ_0001100		Telomeres, Telomerase, Cellular Aging, and Immortality, Non-homologous end-joining
TC1100008904.hg.1	YAP1	11.0103	10.3158	10.2708	9.66208	11.4338	10.5613	10.3323	9.74672	Yes-associated protein 1	NM_001130145	11q13
TC1800007868.hg.1	YES1	13.02	13.5329	12.7643	13.5931	12.2266	13.7555	11.9945	13.6142	YES proto-oncogene 1, Src family tyrosine kinase	NM_005433	18p11.31-p11.21	Adherens junction, Tight junction
TC0800008062.hg.1	ZBTB10	11.0835	10.1172	10.8067	9.69985	10.9662	10.2695	10.6812	9.96151	zinc finger and BTB domain containing 10	NM_001105539	8q13-q21.1
TC0200010572.hg.1	ZDBF2	3.46222	5.54983	3.7392	4.0141	3.56995	5.22917	3.56927	5.16281	zinc finger, DBF-type containing 2	NM_001285549	2q33.3
TC0300008375.hg.1	ZDHHC23	5.31093	6.91733	4.95147	6.38062	5.38413	6.70808	4.93329	5.82574	zinc finger, DHHC-type containing 23	NM_173570	3q13.31
TC1100011291.hg.1	ZDHHC24	6.24609	5.68119	6.64576	6.35453	6.8945	5.71916	6.88102	6.34589	zinc finger, DHHC-type containing 24	NM_207340	11q13.2
TC0300013887.hg.1	ZIC1	2.61098	2.86678	2.98835	2.85553	2.7827	2.70445	2.91873	2.93803	Zic family member 1	ENST00000474034	3q24
TC1300007855.hg.1	ZIC2	5.36699	4.55646	6.45698	5.14768	6.35052	5.02429	5.76025	5.10412	Zic family member 2	NM_007129	13q32	Hedgehog signaling pathway
TC1300009622.hg.1	ZIC5	8.86926	6.26089	9.16151	7.06831	8.46948	6.68329	7.54647	6.97538	Zic family member 5	NM_033132	13q32.3
TC0800010224.hg.1	ZMAT4	4.38842	6.49009	5.52733	6.85471	5.91264	7.09949	4.79127	6.35895	zinc finger, matrin-type 4	NM_001135731	8p11.21
TC1900008445.hg.1	ZNF114	10.2584	8.06544	9.84194	7.13439	8.85727	7.74501	7.93529	7.3274	zinc finger protein 114	NM_001301062	19q13.33
TC1900011977.hg.1	ZNF229	5.51691	7.13435	5.86663	6.83241	6.74127	7.48046	6.47064	7.0096	zinc finger protein 229	NM_001278510	19q13.31
TC1900012033.hg.1	ZNF347	6.88021	5.69671	6.69885	5.44955	6.88594	5.96578	6.43252	5.58887	zinc finger protein 347	NM_001172674	19q13.42
TC0600014086.hg.1	ZNF391	5.75757	6.58648	5.34643	5.40266	5.30021	6.71165	5.01001	5.9504	zinc finger protein 391	NM_001076781	6p22.1
TC1900011329.hg.1	ZNF415	10.7614	9.24105	10.7715	8.74242	10.5865	10.0407	10.1778	9.05814	zinc finger protein 415	NM_001136038	19q13.42
TC1900010163.hg.1	ZNF43	9.99907	8.4868	9.16995	8.47348	9.51053	8.88927	9.90571	8.86268	zinc finger protein 43	NM_001256648	19p13.1-p12
TC1900012020.hg.1	ZNF432	7.59877	6.4884	8.25369	7.22178	7.23503	6.83105	7.43135	7.29506	zinc finger protein 432	NM_014650	19q13.41
TC1900007049.hg.1	ZNF440	5.97021	6.98161	7.19309	7.35833	6.37189	6.8977	6.94115	7.57299	zinc finger protein 440	NM_152357	19p13.2
TC1600008821.hg.1	ZNF469	4.3961	3.51923	4.77529	3.72052	4.84634	4.02487	3.70071	3.9672	zinc finger protein 469	NM_001127464	16q24
TC1900008967.hg.1	ZNF470	4.30604	4.99806	4.69515	3.70888	4.07483	5.00735	4.04559	3.98606	zinc finger protein 470	NM_001001668	19q13.43
TC0900008425.hg.1	ZNF483	8.27999	8.84614	6.74255	8.02338	8.19421	8.86317	7.64489	7.68539	zinc finger protein 483	NM_001007169	9q31.3
TC1900008699.hg.1	ZNF528	9.20524	8.38859	9.63185	8.44338	9.53948	8.88002	9.0285	8.62081	zinc finger protein 528	NM_032423	19q13
TC1900006932.hg.1	ZNF559-ZNF177	6.27303	4.07547	7.17933	5.75341	6.66849	4.63374	6.69142	5.87613	ZNF559-ZNF177 readthrough	NM_001172650	19p
TC1700009903.hg.1	ZNF624	7.28641	8.52211	7.39851	8.54543	7.82325	8.91005	7.90043	8.57488	zinc finger protein 624	NM_020787	17p11.2
TC1900011334.hg.1	ZNF677	7.04888	4.98915	6.5789	5.19312	6.62931	5.90917	6.23481	5.40476	zinc finger protein 677	NM_182609	19q13.42
TC1600011524.hg.1	ZNF689	7.6269	9.10697	8.12058	9.07323	8.05146	8.55721	8.35675	8.55826	zinc finger protein 689	NM_138447	16p11.2
TC0800011285.hg.1	ZNF706	13.011	11.9313	12.9851	11.9854	12.5518	11.9564	12.1155	12.2078	zinc finger protein 706	NM_001042510	8q22.3
TC1700007571.hg.1	ZNF830	9.8582	8.46178	9.1858	7.55721	9.73435	8.50918	8.68945	8.45329	zinc finger protein 830	NM_052857	17q12
TC1900007502.hg.1	ZNF85	7.23354	5.28003	6.16215	5.27949	6.22576	5.55639	5.64963	5.36863	zinc finger protein 85	NM_001256171	19p12
TC1900011926.hg.1	ZNF91	7.59691	5.6932	7.48092	6.27271	6.76581	6.01004	7.45655	5.95626	zinc finger protein 91	NM_001300951	19p12
TC1700007634.hg.1	ZNHIT3	9.17044	7.91787	9.00702	7.54663	8.40885	7.53116	8.14581	8.22764	zinc finger, HIT-type containing 3	NM_001281432	17q12
TC0600011252.hg.1	ZSCAN31	7.46254	5.21574	6.34418	5.86916	6.76702	6.41757	5.7228	5.46539	zinc finger and SCAN domain containing 31	NM_001135216	6p21.31|6p22.3-p22.1

## Sheet: S2. Ov90_OCSC_1289 coding genes
TC1600011362.hg.1	ACSM3	5.49051	5.99228	5.36748	5.02702	5.65212	6.04615	5.41959	4.84009	acyl-CoA synthetase medium-chain family member 3	NM_005622	16p13.11	Butanoate metabolism, Metabolic pathways
TC1500010709.hg.1	ARHGAP11B	7.46556	7.20943	6.14071	6.88172	5.52345	7.28047	6.53463	6.89625	Rho GTPase activating protein 11B	OTTHUMT00000430732	15q13.2
TC1500010709.hg.1	ARHGAP11B	7.46556	7.20943	6.14071	6.88172	5.52345	7.28047	6.53463	6.89625	Rho GTPase activating protein 11B	OTTHUMT00000430732	15q13.2
TC0200014725.hg.1	BAZ2B	7.62863	7.35961	6.39008	7.14926	6.79286	7.16702	6.26318	7.11397	bromodomain adjacent to zinc finger domain 2B	NR_110586	2q24.2
TSUnmapped00000812.hg.1	BCL2L14	7.92801	7.2792	7.43234	8.54002	7.99388	7.72222	8.17488	8.55948	BCL2-like 14 (apoptosis facilitator)	ENST00000630375	12p13-p12
TSUnmapped00000812.hg.1	BCL2L14	7.92801	7.2792	7.43234	8.54002	7.99388	7.72222	8.17488	8.55948	BCL2-like 14 (apoptosis facilitator)	ENST00000630375	12p13-p12
TC2100008285.hg.1	CBS	12.1475	12.7664	10.7093	10.27	12.5057	12.0875	11.1616	10.2916	cystathionine-beta-synthase	NM_001178008	21q22.3	Cysteine and methionine metabolism, Glycine, serine and threonine metabolism, Metabolic pathways
TC0Y00006873.hg.1	CRLF2	7.17679	6.72184	7.74498	6.68759	6.94216	6.93842	7.71537	7.05801	cytokine receptor-like factor 2	NM_001012288	Xp22.3; Yp11.3	Cytokine-cytokine receptor interaction, Jak-STAT signaling pathway
TC1100010987.hg.1	FABP5	13.5539	11.2102	12.6241	11.075	13.1984	10.3803	13.4773	11.115	fatty acid binding protein 5 (psoriasis-associated)	BC019385	8q21.13	PPAR signaling pathway
TC0200016694.hg.1	LRRTM4	5.95558	4.77281	6.74005	4.91948	5.99605	5.62109	6.83054	5.62376	leucine rich repeat transmembrane neuronal 4	ENST00000491242	2p12
TC0600009365.hg.1	NCOA7	5.61263	4.78323	4.08067	5.50111	4.91561	4.63466	4.10953	4.49636	Transcript Identified by AceView, Entrez Gene ID(s) 135112	NCOA7
TC0900007492.hg.1	PIP5K1B	2.647	3.12931	2.9406	3.78867	2.84364	3.19037	3.10408	3.8651	Transcript Identified by AceView, Entrez Gene ID(s) 8395	PIP5K1B		Rho cell motility signaling pathway, Endocytosis, Fc gamma R-mediated phagocytosis, Inositol phosphate metabolism, Metabolic pathways, Phosphatidylinositol signaling system, Regulation of actin cytoskeleton
TC0100015797.hg.1	POGZ	4.67762	4.3557	5.10701	5.9674	4.90587	5.75783	4.13032	5.38516	Transcript Identified by AceView, Entrez Gene ID(s) 23126	POGZ
TC1100012020.hg.1	SESN3	3.10492	3.23235	4.12971	3.06577	2.8476	3.06195	3.79611	3.02702	Transcript Identified by AceView, Entrez Gene ID(s) 143686	SESN3		p53 signaling pathway
TC1100012574.hg.1	SORL1	4.36397	4.90347	4.5753	6.22631	4.51144	5.45094	5.27127	6.32674	Memczak2013 ANTISENSE, CDS, coding, INTERNAL best transcript NM_003105	hsa_circ_0000366
TC0Y00006855.hg.1	SPRY3	4.02751	3.84752	5.2762	4.61988	4.75618	4.14425	5.66622	4.91546	Homo sapiens sprouty RTK signaling antagonist 3 (SPRY3), transcript variant 1, mRNA.	NM_005840_2		Sprouty regulation of tyrosine kinase signals, Jak-STAT signaling pathway
TC0500009707.hg.1	SQSTM1	5.368	4.74945	6.29911	4.95188	4.34488	5.63675	6.02134	4.43365	Transcript Identified by AceView, Entrez Gene ID(s) 8878	SQSTM1		Osteoclast differentiation
TC0X00009608.hg.1	SSX4B	6.79668	6.5588	5.40734	7.45288	5.78319	5.64354	6.78937	7.39466	synovial sarcoma, X breakpoint 4B	ENST00000595235	Xp11.23
TSUnmapped00000600.hg.1	SURF1	7.15305	6.12886	6.89837	7.0248	6.66634	6.5966	6.94529	7.08767	surfeit 1	ENST00000630619	9q34.2
TSUnmapped00000600.hg.1	SURF1	7.15305	6.12886	6.89837	7.0248	6.66634	6.5966	6.94529	7.08767	surfeit 1	ENST00000630619	9q34.2
Supplementary Table S2. Differentially expressed genes in the OCSC (sphere-derived) populations of Ov90-mock vs Ov90-L1CAM cells.
ProbeSet	Gene Identifier	Ov90_bulk_mock_1	Ov90_bulk_L1CAM_1	Ov90_OCSC_mock_1	Ov90_OCSC_L1CAM_1	Ov90_bulk_mock_2	Ov90_bulk_L1CAM_2	Ov90_OCSC_mock_2	Ov90_OCSC_L1CAM_2	Name	Accession	MapLocation	Defined_Genelists
TC1100010992.hg.1	TCN1	13.8095	16.2588	16.2085	17.5429	15.0349	16.3207	16.5624	17.4627	transcobalamin I (vitamin B12 binding protein, R binder family)	NM_001062	11q11-q12
TC0400007830.hg.1	ALB	13.7397	15.817	15.4355	16.6281	14.201	15.6939	16.2573	16.6655	albumin	NM_000477	4q13.3
TC0X00007149.hg.1	TIMP1	15.4257	14.494	17.3602	16.3959	16.2796	14.5092	16.8601	16.287	TIMP metallopeptidase inhibitor 1	NM_003254	Xp11.3-p11.23	Inhibition of Matrix Metalloproteinases
TC0400008091.hg.1	SPP1	14.5812	14.8412	16.8023	16.3895	15.9438	14.9167	16.8668	16.2382	secreted phosphoprotein 1	NM_000582	4q22.1	Regulators of Bone Mineralization, ECM-receptor interaction, Focal adhesion, Toll-like receptor signaling pathway
TC0100016218.hg.1	RGS5	15.2494	15.7929	13.816	16.1266	13.9375	15.7044	15.1958	15.9921	regulator of G-protein signaling 5	NM_001195303	1q23.1
TC1100007453.hg.1	MDK	15.564	15.2959	16.3633	15.8714	15.5755	15.2894	16.4081	15.7558	midkine (neurite growth-promoting factor 2)	NM_001012333	11p11.2
TC0700009411.hg.1	MGAM2	11.7502	14.355	12.7226	15.8274	10.0709	14.2962	13.0561	15.7581	maltase-glucoamylase 2 (putative)	NM_001293626	7q34
TC1700007360.hg.1	TMEM97	14.5906	15.3013	14.4835	15.6075	13.6618	14.6935	14.842	15.6159	transmembrane protein 97	NM_014573	17q11.2
TC0400010465.hg.1	UGDH	16.5192	15.6315	16.1542	15.5507	16.4907	15.6859	16.0331	15.6995	UDP-glucose 6-dehydrogenase	NM_001184700	4p15.1	Amino sugar and nucleotide sugar metabolism, Ascorbate and aldarate metabolism, Metabolic pathways, Pentose and glucuronate interconversions, Starch and sucrose metabolism
TC0100015822.hg.1	S100A11	15.1109	15.3082	16.2147	15.5085	15.5256	14.9029	15.9003	15.5154	S100 calcium binding protein A11	NM_005620	1q21
TC0700012416.hg.1	TSPAN12	10.6505	13.8819	12.8584	15.4851	10.8847	12.4046	14.3046	15.4511	tetraspanin 12	NM_012338	7q31.31
TC1200009847.hg.1	A2M	9.27753	13.9412	13.6237	15.4094	10.658	13.4475	14.7395	15.2078	alpha-2-macroglobulin	NM_000014	12p13.31	Complement and coagulation cascades
TC0400012182.hg.1	FGG	13.2838	16.3413	12.6513	15.4074	13.754	15.4768	14.3295	15.4233	fibrinogen gamma chain	NM_000509	4q28	Acute Myocardial Infarction, Extrinsic Prothrombin Activation Pathway, Fibrinolysis Pathway, Intrinsic Prothrombin Activation Pathway, Complement and coagulation cascades, Staphylococcus aureus infection
TC0700012780.hg.1	HIPK2	14.1251	13.2372	16.055	15.4051	14.069	12.8118	16.3894	15.3101	homeodomain interacting protein kinase 2	NM_001113239	7q34
TC1200009796.hg.1	SLC2A14	13.0297	14.1411	14.644	15.3677	13.7484	14.7902	14.3419	15.1821	solute carrier family 2 (facilitated glucose transporter), member 14	NM_001286233	12p13.31
TC1100013131.hg.1	IGF2	16.1431	15.5895	16.1321	15.3419	14.9628	15.0607	15.8026	15.0753	insulin-like growth factor 2	NM_000612	11p15.5
TC1200008353.hg.1	NTS	12.9528	12.4179	14.1202	15.3203	13.5112	12.412	14.6286	15.4244	neurotensin	NM_006183	12q21
TC1700011449.hg.1	DDX5	14.9799	14.9647	15.3079	15.1533	15.4278	15.2837	15.1567	15.0501	DEAD (Asp-Glu-Ala-Asp) box helicase 5	NM_004396	17q21	AKAP95 role in mitosis and chromosome dynamics, Spliceosome
TC1000008054.hg.1	PLAU	14.2184	13.9687	13.788	15.1195	12.9103	14.5837	13.9025	14.8009	plasminogen activator, urokinase	NM_001145031	10q22.2	Fibrinolysis Pathway, Platelet Amyloid Precursor Protein Pathway, Complement and coagulation cascades
TC0200013916.hg.1	IL1B	7.19252	9.54274	12.2335	15.0053	7.67941	9.08995	13.0438	14.9852	interleukin 1 beta	NM_000576	2q14	IL 5 Signaling Pathway, Msp/Ron Receptor Signaling Pathway, NFkB activation by Nontypeable Hemophilus influenzae, Signal transduction through IL1R, African trypanosomiasis, Alzheimer's disease, Amoebiasis, Apoptosis, Chagas disease (American trypanosomiasis), Cytokine-cytokine receptor interaction, Cytosolic DNA-sensing pathway, Graft-versus-host disease, Hematopoietic cell lineage, Leishmaniasis…
TC0400009064.hg.1	FGB	12.8201	15.5395	12.7883	14.9643	12.4976	14.8933	13.9255	14.8313	fibrinogen beta chain	NM_001184741	4q28	Acute Myocardial Infarction, Extrinsic Prothrombin Activation Pathway, Fibrinolysis Pathway, Intrinsic Prothrombin Activation Pathway, Complement and coagulation cascades
TC1900011759.hg.1	APOC1	14.3239	13.8407	15.854	14.9049	13.5307	13.5508	15.2208	14.6503	apolipoprotein C-I	NM_001645	19q13.2
TC0300013513.hg.1	P3H2	15.5131	15.7241	13.5624	14.9015	13.8102	15.3882	14.0335	14.7489	prolyl 3-hydroxylase 2	NM_001134418	3q28
TC1000012427.hg.1	AKR1C1	14.9513	14.2905	16.2619	14.7181	16.1726	15.3495	15.3643	14.2386	aldo-keto reductase family 1, member C1	NM_001353	10p15-p14	Metabolism of xenobiotics by cytochrome P450, Steroid hormone biosynthesis
TC0400010983.hg.1	GC	7.22676	13.1877	13.1751	14.7148	9.84095	13.3366	13.9711	14.7756	group-specific component (vitamin D binding protein)	NM_000583	4q12-q13
TC1200007866.hg.1	SHMT2	15.2247	15.4448	14.0906	14.7114	14.0784	14.4255	14.2556	14.7038	serine hydroxymethyltransferase 2 (mitochondrial)	NM_001166356	12q12-q14	Cyanoamino acid metabolism, Glycine, serine and threonine metabolism, Metabolic pathways, One carbon pool by folate
TC0600012053.hg.1	GSTA1	14.527	14.4247	15.3158	14.6957	13.2593	14.2562	15.5483	14.874	glutathione S-transferase alpha 1	NM_145740	6p12.1	Drug metabolism - cytochrome P450, Glutathione metabolism, Metabolism of xenobiotics by cytochrome P450
TC0X00009981.hg.1	IL2RG	12.8806	12.9265	13.6758	14.4785	12.3387	13.049	13.082	14.102	interleukin 2 receptor, gamma	NM_000206	Xq13.1	IL 2 signaling pathway, IL 4 signaling pathway, IL-2 Receptor Beta Chain in T cell Activation, Cytokine-cytokine receptor interaction, Endocytosis, Jak-STAT signaling pathway, Primary immunodeficiency
TC1700007189.hg.1	ALDH3A2	13.4047	13.8337	13.759	14.4625	12.8537	13.8564	13.5942	14.4049	aldehyde dehydrogenase 3 family, member A2	NM_000382	17p11.2	Arginine and proline metabolism, Ascorbate and aldarate metabolism, beta-Alanine metabolism, Fatty acid degradation, Glycerolipid metabolism, Glycolysis / Gluconeogenesis, Histidine metabolism, Lysine degradation, Metabolic pathways, Pentose and glucuronate interconversions, Propanoate metabolism, Pyruvate metabolism, Tryptophan metabolism, Valine, leucine and isoleucine degradation
TC0400012181.hg.1	FGA	11.9786	15.5207	11.6975	14.4553	11.0936	14.3719	12.6189	14.0332	fibrinogen alpha chain	NM_000508	4q28	Acute Myocardial Infarction, Extrinsic Prothrombin Activation Pathway, Fibrinolysis Pathway, Intrinsic Prothrombin Activation Pathway, Complement and coagulation cascades
TC1200009800.hg.1	SLC2A3	11.982	13.0661	13.4679	14.4512	12.632	13.7206	13.061	14.0867	solute carrier family 2 (facilitated glucose transporter), member 3	NM_006931	12p13.3	Vitamin C in the Brain
TSUnmapped00000677.hg.1	RPL7A	14.2527	14.3112	14.1173	14.3796	14.5406	14.2524	14.2819	14.1689	ribosomal protein L7a	ENST00000630979	9q34	Ribosome
TC1700009928.hg.1	COPS3	13.8322	14.977	13.0807	14.3769	13.5493	14.6858	13.8443	14.5459	COP9 signalosome subunit 3	NM_001199125	17p11.2
TC1700007017.hg.1	SNORD49A	13.8134	14.47	13.2605	14.3426	14.2751	14.4066	13.5018	14.4713	small nucleolar RNA, C/D box 49A	NR_002744	17p11.2
TC0600009459.hg.1	ENPP1	11.6189	11.8459	12.273	14.3369	10.357	11.1468	13.1451	14.0488	ectonucleotide pyrophosphatase/phosphodiesterase 1	NM_006208	6q22-q23	Regulators of Bone Mineralization, Metabolic pathways, Nicotinate and nicotinamide metabolism, Pantothenate and CoA biosynthesis, Purine metabolism, Riboflavin metabolism, Starch and sucrose metabolism
TC0400012437.hg.1	SCRG1	10.5218	10.8982	12.7585	14.2939	8.66459	10.6157	12.4855	14.06	stimulator of chondrogenesis 1	NM_007281	4q34.1
TC1900007384.hg.1	GDF15	13.4276	12.9445	15.0905	14.2633	13.6497	12.7933	14.8995	14.192	growth differentiation factor 15	NM_004864	19p13.11
TC0X00011413.hg.1	L1CAM	4.32582	13.681	4.22912	14.2057	4.35481	14.2117	4.13883	13.782	L1 cell adhesion molecule	NM_000425	Xq28	Axon guidance, Cell adhesion molecules (CAMs)
TC0800010034.hg.1	GSR	14.01	13.4185	14.8914	14.1588	14.7121	14.011	14.545	14.153	glutathione reductase	NM_000637	8p21.1	Free Radical Induced Apoptosis, Glutathione metabolism
TC1000008891.hg.1	DUSP5	12.0254	12.3855	14.8733	14.1369	12.655	13.0386	14.4617	13.8551	dual specificity phosphatase 5	NM_004419	10q25	MAPK signaling pathway
TC1600011505.hg.1	NPIPB4	13.0159	13.1615	14.7445	14.1285	13.5553	13.8416	14.4232	14.1342	nuclear pore complex interacting protein family, member B4	NM_001310148	16p12.2
TC1800006650.hg.1	RAB31	13.3111	13.5113	13.3061	14.1038	11.4097	13.3402	12.0003	14.3873	RAB31, member RAS oncogene family	NM_006868	18p11.3	Endocytosis
TC1700007519.hg.1	PSMD11	14.4708	14.5018	13.4072	14.0417	13.5294	13.9584	13.2272	14.1493	proteasome 26S subunit, non-ATPase 11	NM_001270482	17q11.2	Proteasome
TC1900007260.hg.1	TPM4	14.2464	14.4387	13.3397	13.8383	13.5454	14.428	13.2955	13.7969	tropomyosin 4	NM_001145160	19p13.1	Cardiac muscle contraction, Dilated cardiomyopathy, Hypertrophic cardiomyopathy (HCM)
TC1800008285.hg.1	NPC1	12.9331	12.7084	14.7295	13.8053	13.7069	13.2485	14.0335	13.5725	Niemann-Pick disease, type C1	NM_000271	18q11.2	Lysosome
TC1300008144.hg.1	TFDP1	13.7915	14.0222	13.0235	13.779	13.1439	13.877	13.3569	13.7494	transcription factor Dp-1	NM_007111	13q34	Cell Cycle: G1/S Check Point , Cyclin E Destruction Pathway, Cyclins and Cell Cycle Regulation, E2F1 Destruction Pathway, Influence of Ras and Rho proteins on G1 to S Transition, Regulation of p27 Phosphorylation during Cell Cycle Progression, Cell cycle, TGF-beta signaling pathway
TC0400010230.hg.1	GBA3	13.8953	13.6545	14.3216	13.7517	14.044	13.8637	13.8811	13.7816	Jeck2013 ANTISENSE, coding, INTERNAL, intronic best transcript NM_020973	hsa_circ_0008507		Cyanoamino acid metabolism, Starch and sucrose metabolism
TC0200014276.hg.1	CFC1	13.7527	12.478	12.7959	13.7376	9.12597	10.5514	13.1728	13.6208	cripto, FRL-1, cryptic family 1	NM_001270420	2q21.1
TC0400007556.hg.1	SRD5A3	12.4724	13.0856	13.2737	13.6712	11.5801	12.2781	13.0965	13.6327	steroid 5 alpha-reductase 3	NM_024592	4q12	Steroid hormone biosynthesis
TC1100007003.hg.1	LDHA	14.2987	14.685	12.403	13.655	11.4204	14.1551	9.85077	13.4725	lactate dehydrogenase A	NM_001135239	11p15.4	Hypoxia-Inducible Factor in the Cardiovascular System, Cysteine and methionine metabolism, Glycolysis / Gluconeogenesis, Metabolic pathways, Propanoate metabolism, Pyruvate metabolism
TC0200009305.hg.1	CFC1B	13.3532	12.2305	12.5947	13.6152	9.71544	10.6496	12.9104	13.3146	cripto, FRL-1, cryptic family 1B	NM_001079530	2q21.1
TC1800007868.hg.1	YES1	13.02	13.5329	12.7643	13.5931	12.2266	13.7555	11.9945	13.6142	YES proto-oncogene 1, Src family tyrosine kinase	NM_005433	18p11.31-p11.21	Adherens junction, Tight junction
TC2000009986.hg.1	SNX5	14.1944	13.7546	13.218	13.5604	13.4513	13.9146	13.5882	13.7202	sorting nexin 5	NM_001282454	20p11
TC1800006739.hg.1	PSMG2	13.9554	14.0323	12.9689	13.5246	12.4969	13.8858	11.9705	13.6757	proteasome (prosome, macropain) assembly chaperone 2	NM_020232	18p11.21
TC0600006869.hg.1	DSP	14.7869	14.4384	14.0508	13.5055	15.1464	14.6365	14.013	13.2167	desmoplakin	NM_001008844	6p24	Arrhythmogenic right ventricular cardiomyopathy (ARVC)
TC1500006972.hg.1	SPINT1	13.0501	14.0823	12.1622	13.4962	13.6969	13.7532	12.4574	13.4821	serine peptidase inhibitor, Kunitz type 1	NM_001032367	15q15.1
TC0400012245.hg.1	FAM198B	13.9658	14.1463	12.2417	13.4869	12.219	13.908	12.868	13.6246	family with sequence similarity 198, member B	NM_001031700	4q32.1
TC0600008622.hg.1	SH3BGRL2	12.4723	13.1401	12.9381	13.4723	10.3373	11.942	12.9264	13.298	SH3 domain binding glutamate-rich protein like 2	NM_031469	6q14.1
TC0800008314.hg.1	MTDH	14.2956	13.3241	14.1886	13.4689	14.3041	13.6381	13.7304	13.2753	metadherin	NM_178812	8q22.1
TC0100014794.hg.1	ODF2L	10.6013	11.6043	12.8355	13.3891	10.4151	10.6632	13.0916	13.5302	outer dense fiber of sperm tails 2-like	NM_001007022	1p22.3
TC0600010542.hg.1	SERPINB6	11.7693	11.4207	12.6504	13.3823	10.7867	11.317	12.1965	13.2821	serpin peptidase inhibitor, clade B (ovalbumin), member 6	NM_001195291	6p25	Amoebiasis
TC1300007256.hg.1	OLFM4	4.82648	9.33991	9.0366	13.3655	4.34458	7.10346	7.40728	12.4198	olfactomedin 4	NM_006418	13q14.3
TC0200010236.hg.1	GULP1	11.2016	11.3457	12.5792	13.3104	11.1666	10.8528	12.3179	12.9982	GULP, engulfment adaptor PTB domain containing 1	NM_001252668	2q32.3-q33
TC1700009861.hg.1	TVP23C	11.7295	12.3476	12.4657	13.2485	12.2444	13.1381	12.8746	13.2579	trans-golgi network vesicle protein 23 homolog C (S. cerevisiae)	NM_001135036	17p12
TC1600007353.hg.1	NPIPB8	11.9916	11.8513	13.8757	13.2459	12.4076	12.2743	13.5208	13.0986	nuclear pore complex interacting protein family, member B8	NM_001310136	16p11.2
TC0700009230.hg.1	AKR1B10	12.1749	11.8185	14.4365	13.2316	14.3676	13.8041	13.4797	12.953	aldo-keto reductase family 1, member B10 (aldose reductase)	NM_020299	7q33	Butanoate metabolism, Fructose and mannose metabolism, Linoleic acid metabolism, Metabolic pathways
TC1600009202.hg.1	CREBBP	13.2057	12.6308	13.9582	13.2313	13.7274	13.2602	13.5732	13.2474	CREB binding protein	NM_001079846	16p13.3	Acetylation and Deacetylation of RelA in The Nucleus, Activation of Csk by cAMP-dependent Protein Kinase Inhibits Signaling through the T Cell Receptor, CARM1 and Regulation of the Estrogen Receptor, Control of Gene Expression by Vitamin D Receptor, Granzyme A mediated Apoptosis Pathway, IL-7 Signal Transduction, Inhibition of Huntington disease neurodegeneration by histone deacetylase inhibitors…
TC1800006448.hg.1	TYMS	13.7486	14.5658	10.8941	13.2151	10.213	13.5146	11.9103	13.3959	thymidylate synthetase	NM_001071	18p11.32	Metabolic pathways, One carbon pool by folate, Pyrimidine metabolism
TC1700007138.hg.1	TVP23B	12.0865	12.6868	12.5533	13.1939	12.4772	13.3886	12.9146	13.4555	trans-golgi network vesicle protein 23 homolog B (S. cerevisiae)	NM_016078	17p11.2
TC1600011453.hg.1	TUBB3	10.6372	12.6899	12.1041	13.1756	11.7199	12.1745	12.5794	12.9957	tubulin, beta 3 class III	NM_001197181	16q24.3	Gap junction, Pathogenic Escherichia coli infection, Phagosome
TC1600009916.hg.1	NPIPB11	12.0766	11.4141	13.8987	13.1625	12.143	12.3995	13.5061	12.9361	nuclear pore complex interacting protein family, member B11	NM_001310137	16p11.2
TC0100018519.hg.1	F11R	13.5163	13.3941	12.2163	13.1419	13.168	13.6873	12.217	13.0701	F11 receptor	NM_016946	1q21.2-q21.3	Cell adhesion molecules (CAMs), Epithelial cell signaling in Helicobacter pylori infection, Leukocyte transendothelial migration, Tight junction
TC0300013051.hg.1	PDCD10	13.0779	12.7074	13.6953	13.1055	13.5955	12.9032	13.6977	13.0948	programmed cell death 10	NM_007217	3q26.1
TC0X00011368.hg.1	SSX2	9.19603	12.9367	9.89072	13.1037	8.54413	12.0347	10.6978	13.0244	synovial sarcoma, X breakpoint 2	NM_001278697	Xp11.22
TC0400012458.hg.1	HPGD	10.7041	10.7684	11.8869	13.0325	9.72132	10.2781	10.8902	12.9557	hydroxyprostaglandin dehydrogenase 15-(NAD)	NM_000860	4q34-q35
TC0600012050.hg.1	GSTA2	13.2842	13.2764	13.9465	13.0081	11.9263	12.7212	13.8662	13.1252	glutathione S-transferase alpha 2	NM_000846	6p12.1	Oxidative Stress Induced Gene Expression Via Nrf2, Drug metabolism - cytochrome P450, Glutathione metabolism, Metabolism of xenobiotics by cytochrome P450
TC1600011501.hg.1	NPIPB3	11.9063	11.42	13.7573	12.993	12.3117	12.6682	13.4613	12.9135	nuclear pore complex interacting protein family, member B3	NM_130464	16p12.2
TC0500013361.hg.1	SAR1B	12.9805	12.8078	13.21	12.9918	12.6042	12.7143	12.7756	12.9183	secretion associated, Ras related GTPase 1B	NM_001033503	5q31.1	Protein processing in endoplasmic reticulum
TC1200008597.hg.1	GAS2L3	12.9297	13.754	11.6632	12.9653	10.6835	12.9361	12.5231	13.1658	growth arrest-specific 2 like 3	NM_001303130	12q23.1
TC1700010084.hg.1	TMEM11	12.0436	13.1724	11.782	12.9541	12.7801	12.7775	12.303	13.0972	transmembrane protein 11	NM_003876	17p11.2
TC0200007348.hg.1	PKDCC	10.5551	11.6714	11.4145	12.934	10.9248	11.1741	11.9637	12.5821	protein kinase domain containing, cytoplasmic	NM_138370	2p21
TC0200015876.hg.1	SERPINE2	11.8316	11.1417	14.1721	12.9056	13.3796	12.1301	13.335	12.7163	serpin peptidase inhibitor, clade E (nexin, plasminogen activator inhibitor type 1), member 2	NM_001136528	2q36.1
TC1400007440.hg.1	MTHFD1	14.0435	13.5273	12.1987	12.848	12.7716	12.8723	12.4442	12.8143	methylenetetrahydrofolate dehydrogenase (NADP+ dependent) 1, methenyltetrahydrofolate cyclohydrolase, formyltetrahydrofolate synthetase	NM_005956	14q24	Metabolic pathways, One carbon pool by folate
TC0700012584.hg.1	UBE2H	12.4149	12.0069	13.6055	12.8297	13.0728	12.6615	13.2426	12.5965	ubiquitin conjugating enzyme E2H	NM_001202498	7q32	Ubiquitin mediated proteolysis
TC0400007938.hg.1	BMP2K	11.5449	11.8608	12.4086	12.8269	10.6819	11.1117	12.2527	12.9006	BMP2 inducible kinase	NM_017593	4q21.21
TC2000008072.hg.1	PPDPF	11.7386	11.7641	11.9332	12.8099	11.0213	10.9922	12.0611	12.5198	pancreatic progenitor cell differentiation and proliferation factor	NM_024299	20q13.33
TC1600006741.hg.1	HMOX2	11.7697	11.6869	12.3665	12.7885	11.8232	11.9869	12.2034	12.7992	heme oxygenase 2	NM_001127206	16p13.3	Oxidative Stress Induced Gene Expression Via Nrf2, Porphyrin and chlorophyll metabolism
TC0500007729.hg.1	MCCC2	13.2058	12.9944	12.3162	12.7812	11.7282	12.3138	12.3484	12.9242	methylcrotonoyl-CoA carboxylase 2	NM_022132	5q12-q13	Metabolic pathways, Valine, leucine and isoleucine degradation
TC1500007839.hg.1	ISLR	8.00808	8.40389	13.981	12.7486	7.96213	7.97067	13.9124	11.8099	immunoglobulin superfamily containing leucine-rich repeat	NM_005545	15q23-q24
TC2000006442.hg.1	NRSN2	12.4573	13.0271	11.6583	12.7272	10.9679	12.0501	12.033	12.2634	neurensin 2	NM_024958	20p13
TC0500012611.hg.1	CLINT1	11.4977	11.7695	11.7106	12.7101	11.6797	11.7495	12.1668	12.4168	clathrin interactor 1	NM_001195555	5q33.3
TC1400009697.hg.1	NPC2	12.2456	12.0467	13.3813	12.6802	13.3216	12.3112	13.0679	12.7527	Niemann-Pick disease, type C2	NM_006432	14q24.3	Lysosome
TC1700009376.hg.1	MYO1C	12.6638	13.0839	12.0837	12.6775	13.4408	13.4375	12.0695	12.4819	myosin IC	NM_001080779	17p13.3
TC1400010012.hg.1	LGMN	12.4416	11.4164	13.7586	12.6748	12.0918	11.5166	13.0184	12.6556	legumain	NM_001008530	14q32.1	Antigen processing and presentation, Lysosome
TC1900008856.hg.1	TTYH1	9.99665	10.9886	10.8679	12.6434	9.42472	10.8894	11.7462	12.1733	tweety family member 1	NM_020659	19q13.4
TC1600011372.hg.1	SULT1A4	10.5513	11.1261	11.1842	12.6433	9.86648	10.583	11.6006	12.321	sulfotransferase family 1A member 4	NM_001017390	16p11.2	Sulfur metabolism
TC1700011281.hg.1	SKA2	13.3445	13.5742	11.1472	12.6018	11.5716	12.8444	11.5963	12.6913	spindle and kinetochore associated complex subunit 2	NM_001100595	17q22
TC1900010391.hg.1	PEPD	12.5207	11.811	13.5756	12.5991	12.9009	12.1644	12.7997	12.2608	peptidase D	NM_000285	19q13.11
TC0400011748.hg.1	CCNA2	13.8194	13.7844	11.1679	12.5908	10.8208	13.427	12.1093	12.6672	cyclin A2	NM_001237	4q27	Cell cycle, Progesterone-mediated oocyte maturation
TC2100008249.hg.1	TFF3	10.6749	9.90816	13.4566	12.5898	11.1941	10.1121	13.4816	12.3936	trefoil factor 3	NM_003226	21q22.3	Trefoil Factors Initiate Mucosal Healing
TC0200010053.hg.1	HOXD1	7.81803	9.95919	10.8629	12.5707	6.80897	8.69544	10.2743	12.2406	homeobox D1	NM_024501	2q31.1
TC1600009855.hg.1	NPIPB6	11.7214	11.0458	13.6262	12.5323	11.9492	11.8509	13.1121	12.5363	nuclear pore complex interacting protein family, member B6	NM_001282524	16p11.2
TC1600011364.hg.1	NPIPB5	11.7558	11.2762	13.339	12.5313	12.0044	12.2062	12.9745	12.5201	nuclear pore complex interacting protein family, member B5	NM_001135865	16p12.2
TC1700009528.hg.1	CXCL16	12.451	12.3027	11.7027	12.4702	12.1663	12.7823	11.5417	12.6222	chemokine (C-X-C motif) ligand 16	NM_001100812	17p13	Chemokine signaling pathway, Cytokine-cytokine receptor interaction
TC1700009394.hg.1	PRPF8	11.8445	12.6577	11.4881	12.4415	12.7897	12.6595	11.6802	12.2676	pre-mRNA processing factor 8	ENST00000304992	17p13.3	Spliceosome
TC0600007285.hg.1	HIST1H2AE	13.0192	13.3201	10.881	12.4378	9.4785	12.3202	11.9706	12.3175	histone cluster 1, H2ae	NM_021052	6p22.2	Systemic lupus erythematosus
TC0300008148.hg.1	TMEM45A	6.66539	9.06464	8.92495	12.4205	6.73119	9.20653	9.37638	11.9891	transmembrane protein 45A	NM_018004	3q12.2
TC1800006748.hg.1	SEH1L	12.8628	12.8298	11.7045	12.3837	12.382	13.2703	10.793	12.5906	SEH1-like nucleoporin	NM_001013437	18p11.21	RNA transport
TC0200009470.hg.1	HNMT	12.6559	12.9158	11.5292	12.3596	10.9691	12.6285	11.6813	12.2695	histamine N-methyltransferase	NM_001024074	2q22.1	Histidine metabolism
TC1200010252.hg.1	TMTC1	11.4831	9.86494	12.7682	12.3517	10.5934	9.4462	12.8842	12.0606	transmembrane and tetratricopeptide repeat containing 1	NM_001193451	12p11.22
TC1600011365.hg.1	NPIPB9	11.3161	11.0302	12.9878	12.3006	11.724	11.4902	12.7545	12.3281	nuclear pore complex interacting protein family, member B9	NM_001287250
TC0300008999.hg.1	ZBTB38	12.2858	12.411	12.6486	12.281	13.6127	12.6432	13.3402	12.1849	zinc finger and BTB domain containing 38	NM_001080412	3q23
TC1700006804.hg.1	PFAS	12.5723	12.5866	11.4173	12.2804	12.3987	12.725	11.7024	12.1501	phosphoribosylformylglycinamidine synthase	NM_012393	17p13.1	Metabolic pathways, Purine metabolism
TC0400010242.hg.1	PPARGC1A	12.0151	13.3451	11.1685	12.2788	10.5117	11.5053	11.5262	12.2553	peroxisome proliferator-activated receptor gamma, coactivator 1 alpha	NM_013261	4p15.1	CARM1 and Regulation of the Estrogen Receptor, Mechanism of Gene Regulation by Peroxisome Proliferators via PPARa(alpha), Regulation of PGC-1a, Role of PPAR-gamma Coactivators in Obesity and Thermogenesis, Adipocytokine signaling pathway, Huntington's disease, Insulin signaling pathway
TC1100007227.hg.1	HIPK3	11.9458	11.6832	12.946	12.2755	12.5977	12.1329	12.9381	12.3397	homeodomain interacting protein kinase 3	NM_001048200	11p13
TC0100007645.hg.1	TINAGL1	11.3532	11.7003	11.1644	12.2645	9.80699	11.529	11.4552	11.9352	tubulointerstitial nephritis antigen-like 1	NM_001204414	1p35.2
TC0300009147.hg.1	RNF13	11.9689	11.3921	13.1993	12.2345	12.5973	11.469	12.8588	12.1799	ring finger protein 13	NM_007282	3q25.1
TC1900009155.hg.1	GAMT	10.7873	11.1594	10.841	12.2271	8.15147	9.55466	11.3659	11.899	guanidinoacetate N-methyltransferase	NM_000156	19p13.3	Arginine and proline metabolism, Glycine, serine and threonine metabolism, Metabolic pathways
TC0100008057.hg.1	CDC20	13.4528	13.7922	11.1591	12.2113	11.0904	13.5819	11.8395	12.3658	cell division cycle 20	NM_001255	1p34.1	Cell cycle, Oocyte meiosis, Ubiquitin mediated proteolysis
TC1100009514.hg.1	TMEM45B	15.3778	10.8224	16.2729	12.1997	12.0761	10.0493	13.7698	11.7771	transmembrane protein 45B	NM_138788	11q24.3
TC0900011160.hg.1	EPB41L4B	12.7562	11.7708	13.0126	12.1961	13.1565	12.3339	12.5738	12.0676	erythrocyte membrane protein band 4.1 like 4B	NM_018424	9q31-q32
TC0X00007298.hg.1	SSX2B	7.93941	12.0355	8.97334	12.1719	7.41366	11.2469	9.86178	12.1173	synovial sarcoma, X breakpoint 2B	NM_001164417	Xp11.22
TC0X00007704.hg.1	COX7B	12.7928	12.4832	13.2042	12.1619	13.5023	12.2555	13.3702	12.7033	cytochrome c oxidase subunit VIIb	NM_001866	Xq21.1	Alzheimer's disease, Cardiac muscle contraction, Huntington's disease, Metabolic pathways, Oxidative phosphorylation, Parkinson's disease
TC1800006905.hg.1	CABYR	11.8264	11.6226	13.4692	12.1417	13.267	11.5906	13.0458	12.1802	calcium binding tyrosine-(Y)-phosphorylation regulated	NM_001308231	18q11.2
TC2000007341.hg.1	FAM83D	12.4986	12.9293	10.7011	12.07	10.0423	12.4929	11.679	12.0337	family with sequence similarity 83, member D	NM_030919	20q11.23
TC0600010057.hg.1	ACAT2	12.1309	12.1553	11.5802	12.0638	9.29023	10.9794	11.7019	12.1111	acetyl-CoA acetyltransferase 2	NM_001303253	6q25.3	Butanoate metabolism, Fat digestion and absorption, Fatty acid degradation, Glyoxylate and dicarboxylate metabolism, Lysine degradation, Metabolic pathways, Propanoate metabolism, Pyruvate metabolism, Synthesis and degradation of ketone bodies, Terpenoid backbone biosynthesis, Tryptophan metabolism, Valine, leucine and isoleucine degradation
TC1700008867.hg.1	SLC9A3R1	11.3502	11.1207	12.8187	12.0588	11.4522	11.0996	12.6855	12.103	solute carrier family 9, subfamily A (NHE3, cation proton antiporter 3), member 3 regulator 1	NM_004252	17q25.1	Cystic fibrosis transmembrane conductance regulator (CFTR) and beta 2 adrenergic receptor (b2AR) pathway
TC1100008005.hg.1	CAPN1	11.2465	11.3744	11.468	12.0308	11.2685	11.3997	11.3591	11.9865	calpain 1, (mu/I) large subunit	NM_001198868	11q13	Deregulation of CDK5 in Alzheimers Disease, Integrin Signaling Pathway, mCalpain and friends in Cell motility, uCalpain and friends in Cell spread, Alzheimer's disease, Apoptosis, Protein processing in endoplasmic reticulum
TC0200016740.hg.1	ARL5A	11.7068	11.3298	11.7673	12.0299	11.8998	11.7522	11.7819	11.2803	ADP-ribosylation factor like GTPase 5A	NM_001037174	2q23.3
TC1100013165.hg.1	SLC43A3	12.6378	13.3736	10.5411	12.0273	11.9796	13.0677	11.2948	11.9315	solute carrier family 43, member 3	NM_001278201	11q11
TC1700006546.hg.1	SRR	12.2701	12.8138	10.7172	12.0152	10.279	11.6122	11.0722	12.101	serine racemase	NM_001304803	17p13	Glycine, serine and threonine metabolism
TC0300009131.hg.1	HPS3	12.024	11.5287	12.7257	12.0039	12.5371	11.9111	12.7881	12.0281	Hermansky-Pudlak syndrome 3	NM_001308258	3q24
TC0600014220.hg.1	SERPINB9	11.6422	12.3847	11.0435	11.9976	11.3072	12.6568	11.4269	11.9258	serpin peptidase inhibitor, clade B (ovalbumin), member 9	NM_004155	6p25	Amoebiasis
TC1100012984.hg.1	NAT10	12.3854	12.3932	11.5293	11.9836	12.4201	12.5356	11.5414	12.0898	N-acetyltransferase 10 (GCN5-related)	NM_001144030	11p13	Ribosome biogenesis in eukaryotes
TC1600008407.hg.1	NPIPB15	11.2738	10.6994	12.9447	11.9735	11.4951	11.238	12.3578	12.0416	nuclear pore complex interacting protein family, member B15	NM_001306094	16q23.1
TC0300013896.hg.1	MFSD1	12.0791	10.9322	13.033	11.9593	12.8089	11.3245	13.0173	12.0659	major facilitator superfamily domain containing 1	NM_001167903	3q25.32
TC0600010991.hg.1	MBOAT1	13.1288	13.576	11.2066	11.9523	11.8017	12.544	11.0082	12.1604	membrane bound O-acyltransferase domain containing 1	NM_001080480	6p22.3	Glycerolipid metabolism, Glycerophospholipid metabolism, Metabolic pathways
TC1700007444.hg.1	NSRP1	11.5579	12.3142	11.2476	11.9438	11.8161	12.2384	10.8306	12.3194	nuclear speckle splicing regulatory protein 1	NM_001261467	17q11.2
TC1700007498.hg.1	SUZ12	11.8226	12.1088	10.92	11.9398	10.5493	12.3025	10.3463	11.8886	SUZ12 polycomb repressive complex 2 subunit	NM_015355	17q11.2	The PRC2 Complex Sets Long-term Gene Silencing Through Modification of Histone Tails
TC2200009316.hg.1	SCARF2	14.406	13.6668	14.058	11.9317	14.8856	14.6901	13.7027	12.0098	scavenger receptor class F, member 2	NM_153334	22q11.21
TC1000012516.hg.1	AKR1C2	12.9979	11.8333	14.1704	11.9214	14.7353	12.7975	13.1013	11.1471	aldo-keto reductase family 1, member C2	NM_001135241	10p15-p14	Metabolism of xenobiotics by cytochrome P450, Steroid hormone biosynthesis
TC0400007831.hg.1	AFP	7.55179	9.35224	9.64417	11.9195	6.79048	8.40843	11.1423	11.5571	alpha-fetoprotein	NM_001134	4q13.3
TC0300014064.hg.1	PFN2	12.3863	12.0048	12.3661	11.9024	12.1302	11.1355	12.9646	11.6845	profilin 2	NM_002628	3q25.1	Regulation of actin cytoskeleton, Shigellosis
TC1200010650.hg.1	RACGAP1	13.2241	12.9697	11.1439	11.8997	9.52087	12.3284	11.411	12.0356	Rac GTPase activating protein 1	NM_001126103	12q13.12
TC0800008044.hg.1	STMN2	5.41569	5.53043	13.205	11.8916	3.97541	4.38504	12.4175	11.202	stathmin 2	NM_001199214	8q21.13
TC0400011580.hg.1	CFI	11.8174	12.6095	10.1985	11.8849	10.1666	12.1152	11.4035	11.8309	complement factor I	NM_000204	4q25	Complement and coagulation cascades, Staphylococcus aureus infection
TC1100011050.hg.1	FADS1	10.0467	11.8037	11.1424	11.879	10.4334	11.4056	11.4669	11.8023	fatty acid desaturase 1	NM_013402	11q12.2-q13.1	Biosynthesis of unsaturated fatty acids
TC0700007024.hg.1	TAX1BP1	11.357	11.0767	12.7229	11.8649	12.3217	12.0772	12.3295	11.714	Tax1 (human T-cell leukemia virus type I) binding protein 1	NM_001079864	7p15
TC0X00009128.hg.1	ACE2	11.3558	9.56409	12.8989	11.8647	10.702	9.81442	13.4606	11.8533	angiotensin I converting enzyme 2	NM_021804	Xp22	Angiotensin-converting enzyme 2 regulates heart function, Protein digestion and absorption, Renin-angiotensin system
TC0800010458.hg.1	TCEA1	13.2648	12.5039	12.381	11.8493	13.2183	13.0057	12.3219	11.8287	transcription elongation factor A (SII), 1	NM_006756	8q11.2
TC1700010254.hg.1	SSH2	10.345	11.329	10.6232	11.844	8.65479	10.3734	10.8172	11.9885	slingshot protein phosphatase 2	NM_001282129	17q11.2	Regulation of actin cytoskeleton
TC0200010791.hg.1	PNKD	12.0557	12.7917	11.2207	11.8381	11.4567	12.2649	11.4899	11.8304	paroxysmal nonkinesigenic dyskinesia	NM_001077399	2q35
TC1600010394.hg.1	CES1	9.40916	9.01679	13.6206	11.8327	12.4347	10.1257	14.0827	11.1988	carboxylesterase 1	NM_001025195	16q22.2	Drug metabolism - other enzymes, Metabolic pathways
TC1300008840.hg.1	LCP1	13.5048	13.6214	10.9561	11.8152	12.537	14.0817	8.4131	11.632	lymphocyte cytosolic protein 1 (L-plastin)	NM_002298	13q14.3
TC0300014052.hg.1	RYK	12.3801	12.0966	12.2275	11.8061	13.0662	12.3869	12.7037	11.6664	receptor-like tyrosine kinase	NM_001005861	3q22
TC0400012796.hg.1	PDGFRA	11.3682	10.7296	10.6406	11.7935	9.03148	9.80385	10.0377	11.2732	platelet-derived growth factor receptor, alpha polypeptide	NM_006206	4q12	CBL mediated ligand-induced downregulation of EGF receptors, Erk1/Erk2 Mapk Signaling pathway, PDGF Signaling Pathway, Phospholipids as signalling intermediaries, Rac 1 cell motility signaling pathway, Role of PI3K subunit p85 in regulation of Actin Organization and Cell Migration, Calcium signaling pathway, Cytokine-cytokine receptor interaction, Endocytosis, Focal adhesion, Gap junction, Glioma…
TC0200014834.hg.1	STK39	10.9275	11.0149	10.6224	11.7815	10.8475	11.048	10.5838	11.7636	serine threonine kinase 39	NM_013233	2q24.3
TC1100007390.hg.1	EXT2	11.5369	11.6615	10.9345	11.7656	10.814	11.5596	11.3426	11.6974	exostosin glycosyltransferase 2	NM_000401	11p12-p11	Glycosaminoglycan biosynthesis - heparan sulfate / heparin, Metabolic pathways
TC2100007446.hg.1	COL6A1	10.9127	8.15718	12.9399	11.7508	9.20905	7.96608	12.1977	11.086	collagen, type VI, alpha 1	NM_001848	21q22.3	ECM-receptor interaction, Focal adhesion, Protein digestion and absorption
TC1700007102.hg.1	ALKBH5	9.682	11.4145	10.5887	11.7352	10.7889	11.2662	10.78	11.5799	alkB homolog 5, RNA demethylase	NM_017758	17p11.2|17p11.2
TC1500007699.hg.1	KIF23	12.8569	12.9857	11.0202	11.7303	10.3984	12.7567	11.3894	11.8003	kinesin family member 23	NM_001281301	15q23
TC0100006604.hg.1	PRDM16	10.8468	10.7979	11.0454	11.6819	10.4639	10.3634	11.0791	11.5509	PR domain containing 16	NM_022114	1p36.23-p33
TC1600010593.hg.1	CMTM4	12.2397	12.4566	11.134	11.6788	11.1572	12.2673	10.9029	11.4157	CKLF-like MARVEL transmembrane domain containing 4	NM_178818	16q21-q22.1
TC1700007478.hg.1	NF1	10.8387	11.2363	10.806	11.677	10.2823	11.6419	9.93443	11.5175	neurofibromin 1	NM_000267	17q11.2	Chromatin Remodeling by hSWI/SNF ATP-dependent Complexes, MAPK signaling pathway
TC0400010940.hg.1	SULT1B1	7.84791	8.23068	10.217	11.6591	5.33444	6.50842	9.52581	11.1981	sulfotransferase family 1B member 1	NM_014465	4q13.3
TC1600010561.hg.1	CDH11	10.5668	13.464	9.74011	11.6572	10.207	12.1268	10.9761	11.5375	cadherin 11, type 2, OB-cadherin (osteoblast)	NM_001308392	16q21
TC1000008663.hg.1	SEMA4G	9.51823	11.0004	10.2933	11.6379	8.77934	9.86995	10.4323	11.387	sema domain, immunoglobulin domain (Ig), transmembrane domain (TM) and short cytoplasmic domain, (semaphorin) 4G	NM_001203244	10q24.31	Axon guidance
TC0300009016.hg.1	ATP1B3	11.2085	11.0657	12.7768	11.6353	12.3168	11.415	12.6931	11.9307	ATPase, Na+/K+ transporting, beta 3 polypeptide	NM_001679	3q23	Aldosterone-regulated sodium reabsorption, Bile secretion, Carbohydrate digestion and absorption, Cardiac muscle contraction, Gastric acid secretion, Pancreatic secretion, Protein digestion and absorption, Proximal tubule bicarbonate reclamation, Salivary secretion
TC1700007504.hg.1	RHOT1	10.6108	11.3397	10.993	11.6284	10.1028	11.1952	10.0569	11.5571	ras homolog family member T1	NM_001033566	17q11.2
TC0400008007.hg.1	GPAT3	10.8735	10.5489	12.829	11.6207	10.5348	10.6591	11.9673	11.2248	glycerol-3-phosphate acyltransferase 3	NM_001256421	4q21.23	Glycerolipid metabolism, Glycerophospholipid metabolism, Metabolic pathways
TC1800006889.hg.1	RIOK3	12.7157	11.7018	13.1103	11.6077	12.3026	11.4189	12.6598	11.7255	RIO kinase 3	NM_003831	18q11.2
TC0500007966.hg.1	XRCC4	10.0963	10.086	11.294	11.5998	9.49437	9.79366	10.6763	12.0295	X-ray repair complementing defective repair in Chinese hamster cells 4	NM_003401	5q14.2	Non-homologous end-joining
TC1200006996.hg.1	PIK3C2G	7.86484	8.89135	9.96752	11.5987	7.73464	9.28165	9.88437	11.3773	phosphatidylinositol-4-phosphate 3-kinase, catalytic subunit type 2 gamma	NM_001288772	12p12	CCR3 signaling in Eosinophils, CXCR4 Signaling Pathway, fMLP induced chemokine gene expression in HMC-1 cells, Inositol phosphate metabolism, Metabolic pathways, Phosphatidylinositol signaling system
TC0X00006603.hg.1	HCCS	11.4262	11.1528	12.0516	11.5566	12.6486	11.6389	12.3373	11.3253	holocytochrome c synthase	NM_001122608	Xp22.3	Porphyrin and chlorophyll metabolism
TC0600014223.hg.1	SLC22A23	9.12711	9.83996	10.6515	11.5495	8.96323	8.86092	10.7556	11.2171	solute carrier family 22, member 23	NM_001286455	6p25.2
TC1200007147.hg.1	ARNTL2	11.74	12.3683	10.7159	11.5388	10.1225	11.5297	10.9536	11.63	aryl hydrocarbon receptor nuclear translocator-like 2	NM_001248002	12p12.2-p11.2
TC1900009443.hg.1	C3	8.26403	12.9288	7.96604	11.519	8.29356	12.2928	8.33702	11.4749	complement component 3	NM_000064	19p13.3-p13.2	Alternative Complement Pathway, Cells and Molecules involved in local acute inflammatory response, Classical Complement Pathway, Complement Pathway, Lectin Induced Complement Pathway, Chagas disease (American trypanosomiasis), Complement and coagulation cascades, Leishmaniasis, Phagosome, Staphylococcus aureus infection, Systemic lupus erythematosus
TC1700012191.hg.1	CD68	10.4591	8.9822	13.6441	11.5001	9.88833	8.74647	12.0867	11.2437	CD68 molecule	NM_001040059	17p13	Lysosome
TC1200010397.hg.1	CPNE8	10.6396	10.6002	12.051	11.4907	12.6674	10.4375	13.0329	11.4785	copine VIII	NM_153634	12q12
TC0200008921.hg.1	TTL	9.85341	10.6142	10.9055	11.4794	9.62459	10.3975	10.7638	11.4538	tubulin tyrosine ligase	NM_153712	2q13
TC0100017310.hg.1	ESRRG	8.49037	10.6781	8.58131	11.445	7.73615	10.1226	10.1662	11.5844	estrogen-related receptor gamma	NM_001134285	1q41
TC1100008392.hg.1	PLEKHB1	9.11456	8.82235	9.65889	11.4273	8.42131	9.12358	9.76417	11.8791	pleckstrin homology domain containing, family B (evectins) member 1	NM_001130033	11q13.5-q14.1
TC0100014247.hg.1	HSPB11	12.7212	12.5385	11.9474	11.4248	10.9912	12.0723	12.0768	11.4403	heat shock protein family B (small), member 11	NM_016126	1p32
TC0100014191.hg.1	RAB3B	6.36661	9.08151	10.0676	11.4199	5.6116	7.97897	9.30268	10.9297	RAB3B, member RAS oncogene family	NM_002867	1p32-p31	Tight junction
TC0300006552.hg.1	MTMR14	10.5847	9.99584	11.0291	11.4189	10.2542	10.5108	10.9846	11.5048	myotubularin related protein 14	NM_001077525	3p26
TC0X00009384.hg.1	DYNLT3	9.97497	11.0639	10.5945	11.3773	9.84616	11.0717	10.4103	11.4901	dynein, light chain, Tctex-type 3	NM_006520	Xp21
TC0400012792.hg.1	NIPAL1	10.7639	10.7737	10.462	11.3726	10.7597	10.5744	10.6758	11.3959	NIPA-like domain containing 1	NM_207330	4p12
TC0X00010357.hg.1	GLA	11.0327	10.7848	11.7675	11.3699	12.4294	11.1276	12.3661	11.3748	galactosidase, alpha	NM_000169	Xq22	Galactose metabolism, Glycerolipid metabolism, Glycosphingolipid biosynthesis - globo series, Lysosome, Sphingolipid metabolism
TC1700009541.hg.1	CAMTA2	10.1355	10.3827	10.1554	11.3635	9.36059	9.99141	10.2551	11.2236	calmodulin binding transcription activator 2	NM_001171166	17p13.2
TC0X00007200.hg.1	SUV39H1	11.7664	12.316	10.3883	11.3532	10.6952	11.568	10.9876	11.3294	suppressor of variegation 3-9 homolog 1 (Drosophila)	NM_001282166	Xp11.23	Lysine degradation
TC0100017793.hg.1	IRF2BP2	11.0735	10.9011	11.8799	11.3515	11.1721	10.4838	11.7764	11.3734	interferon regulatory factor 2 binding protein 2	NM_001077397	1q42.3
TC1200012864.hg.1	CCDC92	9.48584	11.0043	10.8146	11.3511	10.342	11.0263	10.9573	11.1521	coiled-coil domain containing 92	NM_001304958	12q24.31
TC0100016431.hg.1	TNFSF4	10.2773	10.9894	8.75014	11.3437	7.92085	10.6862	10.019	11.0339	tumor necrosis factor (ligand) superfamily, member 4	NM_001297562	1q25	OX40 Signaling Pathway, Cytokine-cytokine receptor interaction
TC1800006715.hg.1	IMPA2	10.9784	11.4021	9.69625	11.3262	8.87101	10.3414	10.1547	11.1539	inositol(myo)-1(or 4)-monophosphatase 2	NM_014214	18p11.2	Inositol phosphate metabolism, Metabolic pathways, Phosphatidylinositol signaling system
TC1700012379.hg.1	VTN	8.3432	9.93919	10.106	11.3131	7.66481	9.48509	8.90668	10.6216	vitronectin	NM_000638	17q11	ECM-receptor interaction, Focal adhesion
TC0500011194.hg.1	F2RL2	9.40739	6.9271	13.5315	11.3063	14.058	9.91971	13.6651	10.8645	coagulation factor II (thrombin) receptor-like 2	NM_001256566	5q13	Neuroactive ligand-receptor interaction
TC1800009029.hg.1	CYB5A	10.5952	11.3871	10.3655	11.3035	9.17955	10.398	10.4256	11.5231	cytochrome b5 type A (microsomal)	NM_001190807	18q23
TC1200008176.hg.1	LGR5	9.28488	9.14115	11.9284	11.2651	8.37979	7.67981	12.4442	10.9995	leucine-rich repeat containing G protein-coupled receptor 5	NM_001277226	12q22-q23
TC1400010616.hg.1	SLC38A6	11.6986	10.4596	11.7092	11.2439	11.0163	10.7309	11.8729	11.3158	solute carrier family 38, member 6	NM_001172702	14q23.1
TC0600013883.hg.1	MPC1	10.0463	10.5236	10.7655	11.2422	10.0751	10.378	10.3431	11.3397	mitochondrial pyruvate carrier 1	NM_001270879	6q27
TC0600008630.hg.1	TTK	12.6647	12.4398	10.2409	11.2177	9.3068	11.9533	10.8875	11.2267	TTK protein kinase	NM_001166691	6q14.1	Cell cycle
TC1200007251.hg.1	KIAA1551	11.1557	12.0571	10.7243	11.2119	11.393	12.1661	10.8336	11.4124	KIAA1551	NM_018169	12p11.21
TC0X00011353.hg.1	ASB9	10.6696	11.3822	9.63197	11.207	9.27632	9.97536	10.8573	11.4482	ankyrin repeat and SOCS box containing 9	NM_001031739	Xp22.2
TC0200015538.hg.1	KLF7	9.78443	11.2515	10.211	11.1986	9.29443	10.253	10.7455	11.2163	Kruppel-like factor 7 (ubiquitous)	NM_001270942	2q32
TC1700007361.hg.1	TNFAIP1	10.0991	11.2321	10.2474	11.1928	10.8386	11.411	10.4529	10.9857	tumor necrosis factor, alpha-induced protein 1 (endothelial)	NM_021137	17q22-q23
TC0200015399.hg.1	PPIL3	11.7536	12.0445	10.6658	11.1773	10.6054	10.8161	10.7321	11.516	peptidylprolyl isomerase (cyclophilin)-like 3	NM_032472	2q33.1
TC1500010887.hg.1	CLN6	12.126	11.8482	10.4578	11.1735	11.3988	11.6041	10.9586	11.4966	ceroid-lipofuscinosis, neuronal 6, late infantile, variant	NM_017882	15q23
TC1000007483.hg.1	FAM21C	11.3281	10.9842	12.0418	11.1561	12.4803	11.1385	11.8909	11.2583	family with sequence similarity 21, member C	NM_001169106	10q11.1
TC1700009949.hg.1	SREBF1	10.3284	11.6374	9.95177	11.1491	11.9151	11.356	10.4674	10.8074	sterol regulatory element binding transcription factor 1	NM_001005291	17p11.2	SREBP control of lipid synthesis, Insulin signaling pathway
TC1700010298.hg.1	CRLF3	12.2593	12.0202	11.5994	11.1432	10.7396	12.4594	11.101	11.6732	Memczak2013 ALT_ACCEPTOR, ALT_DONOR, coding, INTERNAL, intronic best transcript NM_015986	hsa_circ_0000755
TC0300012048.hg.1	ZBTB20	11.9451	11.6961	10.6777	11.1227	11.3743	12.4821	9.907	11.1206	zinc finger and BTB domain containing 20	NM_001164342	3q13.2
TC1500008312.hg.1	IQGAP1	11.9514	11.8817	11.9248	11.1149	12.612	12.3343	11.5197	11.0251	IQ motif containing GTPase activating protein 1	NM_003870	15q26.1	Adherens junction, Regulation of actin cytoskeleton
TC1500010660.hg.1	PCSK6	10.7435	11.6797	10.2015	11.1145	10.3369	11.5076	10.6407	10.9599	proprotein convertase subtilisin/kexin type 6	NM_001291309	15q26.3
TC1700010209.hg.1	TLCD1	11.2297	11.718	10.4016	11.1114	12.5589	11.9461	10.8069	11.4923	TLC domain containing 1	NM_001160407	17q11.2
TC0600009228.hg.1	NT5DC1	12.0944	12.2079	10.1003	11.0902	10.9946	11.7297	10.6399	11.2626	5-nucleotidase domain containing 1	NM_152729	6q22.1
TC1100010987.hg.1	FABP5	13.5539	11.2102	12.6241	11.075	13.1984	10.3803	13.4773	11.115	fatty acid binding protein 5 (psoriasis-associated)	BC019385	8q21.13	PPAR signaling pathway
TC0200015771.hg.1	TUBA4A	10.5764	10.4278	11.9733	11.0728	10.1154	9.83569	11.885	11.0358	tubulin, alpha 4a	NM_001278552	2q35	Downregulated of MTA-3 in ER-negative Breast Tumors, Gap junction, Pathogenic Escherichia coli infection, Phagosome
TC0400012854.hg.1	TMEM144	9.80692	10.5886	10.2511	11.064	9.64899	10.4949	9.85532	11.0767	transmembrane protein 144	NM_018342	4q32.1
TC1500008003.hg.1	TMED3	10.5637	9.46016	11.6078	11.0629	11.0237	10.3825	11.6002	10.6111	transmembrane p24 trafficking protein 3	NM_001301203	15q24-q25
TC0500011596.hg.1	SLCO4C1	7.43925	10.6504	8.69804	11.0594	7.3961	9.67955	9.98088	10.3998	solute carrier organic anion transporter family, member 4C1	NM_180991	5q21.2
TC1700011919.hg.1	CEP295NL	10.5075	10.9329	11.9543	11.0486	9.79519	10.482	11.5874	10.9177	CEP295 N-terminal like	NM_001243540	17q25
TC1000007603.hg.1	FAM21A	11.1949	10.7076	12.0645	11.0446	12.604	10.6754	12.2545	11.2445	family with sequence similarity 21, member A	NM_001005751	10q11.23
TC0X00010482.hg.1	PSMD10	11.7484	11.558	11.9073	11.0297	12.5167	11.7283	12.0769	11.4788	proteasome 26S subunit, non-ATPase 10	NM_002814	Xq22.3
TC1200009852.hg.1	PZP	7.23876	9.97797	9.84537	11.0106	7.60789	9.75797	10.5746	10.8236	pregnancy-zone protein	NM_002864	12p13-p12.2
TC0700011982.hg.1	GATS	10.9927	10.3811	12.0364	10.9922	10.4971	9.7074	11.8905	10.9783	GATS, stromal antigen 3 opposite strand	NM_178831	7q22.1
TC0800010282.hg.1	DKK4	5.31682	5.75612	6.88845	10.9907	4.73471	5.03237	6.3688	10.5575	dickkopf WNT signaling pathway inhibitor 4	NM_014420	8p11.2-p11.1	Wnt signaling pathway
TC0100012469.hg.1	MXRA8	11.9126	11.9228	11.7137	10.9777	12.0366	11.9003	12.1226	10.8526	matrix-remodelling associated 8	NM_001282582	1p36.33
TC1000010686.hg.1	ZWINT	11.2748	11.9396	9.60988	10.968	8.96988	10.9951	10.3279	10.9341	ZW10 interacting kinetochore protein	NM_001005413	10q21-q22
TC1600011440.hg.1	OSGIN1	10.1565	10.1694	12.1769	10.9632	11.2387	9.83057	11.7157	10.7388	oxidative stress induced growth inhibitor 1	NM_182981	16q23.3
TC1700009969.hg.1	FLII	9.38417	10.7491	9.8142	10.9627	10.7557	10.9741	10.4234	10.9973	flightless I actin binding protein	NM_001256264	17p11.2
TC1000007081.hg.1	PDSS1	11.9353	11.3275	10.4603	10.954	11.3613	11.2602	10.6724	11.2001	prenyl (decaprenyl) diphosphate synthase, subunit 1	NM_014317	10p12.1	Terpenoid backbone biosynthesis
TC0600008972.hg.1	PRDM1	9.24968	8.651	9.91811	10.9341	6.4428	6.52638	9.89192	10.3757	PR domain containing 1, with ZNF domain	NM_001198	6q21
TC0900010769.hg.1	NFIL3	10.7596	10.6663	12.0233	10.931	10.2198	10.3512	11.4394	11.0111	nuclear factor, interleukin 3 regulated	NM_001289999	9q22
TC1000008471.hg.1	KIF11	11.6651	12.0954	9.82109	10.9192	8.53745	11.5696	10.4332	10.8995	kinesin family member 11	NM_004523	10q24.1
TC0500011095.hg.1	MRPS27	11.5687	11.5226	9.88149	10.9163	11.302	11.2827	10.0597	10.5246	mitochondrial ribosomal protein S27	NM_001286748	5q13.2
TC1800006891.hg.1	C18orf8	11.2788	10.4007	11.9551	10.887	11.3895	10.7577	11.6811	10.8596	chromosome 18 open reading frame 8	NM_001276342	18q11.2
TC0X00008790.hg.1	DUSP9	12.7819	11.8068	11.9127	10.8839	10.6753	11.0504	11.4413	11.0001	dual specificity phosphatase 9	NM_001395	Xq28	Regulation of MAP Kinase Pathways Through Dual Specificity Phosphatases, MAPK signaling pathway
TC1900010747.hg.1	B3GNT8	6.3779	8.62138	8.64187	10.879	7.95664	8.75973	9.66578	10.4044	UDP-GlcNAc:betaGal beta-1,3-N-acetylglucosaminyltransferase 8	NM_198540	19q13.2
TC1700007170.hg.1	MAPK7	8.78485	9.58034	9.41739	10.8663	9.07842	9.40017	10.054	10.3484	mitogen-activated protein kinase 7	NM_002749	17p11.2	Control of skeletal myogenesis by HDAC & calcium/calmodulin-dependent kinase (CaMK), MAPKinase Signaling Pathway, Role of Erk5 in Neuronal Survival, Gap junction, GnRH signaling pathway, MAPK signaling pathway, Neurotrophin signaling pathway
TC0400010785.hg.1	IGFBP7	14.9076	15.18	13.1382	10.8649	13.3421	15.0185	12.0342	10.3627	insulin like growth factor binding protein 7	NM_001253835	4q12
TC0400007933.hg.1	ANXA3	14.3077	14.5046	10.175	10.8403	14.5174	15.1284	9.81948	11.1692	annexin A3	NM_005139	4q21.21
TC1000010509.hg.1	AGAP4	10.3334	9.67832	11.5529	10.8384	10.5933	9.72659	11.3801	10.7202	ArfGAP with GTPase domain, ankyrin repeat and PH domain 4	NM_001276343	10q11.22
TC1400007094.hg.1	KLHDC2	10.9295	10.3523	11.7826	10.8356	11.085	10.6332	11.4152	11.1114	kelch domain containing 2	NM_014315	14q21.3
TC0X00009069.hg.1	ARHGAP6	9.50179	8.15609	11.7648	10.8083	8.7858	7.62414	11.9705	10.5083	Rho GTPase activating protein 6	NM_001287242	Xp22.3	Rho cell motility signaling pathway
TC0800008674.hg.1	DEPTOR	10.9242	10.1678	10.1737	10.8018	6.88314	7.06831	10.3145	10.8352	DEP domain containing MTOR-interacting protein	NM_001283012	8q24.12
TC1100007728.hg.1	FAM111A	11.7823	11.7649	10.1646	10.7977	9.17813	11.3865	10.4695	10.9304	family with sequence similarity 111, member A	NM_001142519	11q12.1
TC0900011404.hg.1	STOM	11.5825	12.1118	9.9728	10.786	11.0089	11.3273	10.2742	10.7669	stomatin	NM_001270526	9q34.1
TC1600010168.hg.1	SHCBP1	11.9475	11.922	9.39044	10.7626	8.79054	11.2988	10.1827	10.7999	SHC SH2-domain binding protein 1	NM_024745	16q11.2
TC0700008023.hg.1	GATSL2	10.7396	10.5479	11.291	10.7591	10.3422	9.68529	11.6397	10.7629	GATS protein-like 2	NM_001145064	7q11.23
TC1600011060.hg.1	COTL1	12.8688	12.8781	12.3163	10.753	12.7601	12.5642	12.3918	10.939	coactosin-like F-actin binding protein 1	NM_021149	16q24.1
TC0200013061.hg.1	PRADC1	10.1438	9.99006	10.17	10.7497	8.71588	9.20179	9.78663	10.5474	protease-associated domain containing 1	NM_032319	2p13.2
TC2100008490.hg.1	BACH1	10.4412	10.2957	12.2899	10.7451	11.6075	10.9111	11.4465	11.2192	BTB and CNC homology 1, basic leucine zipper transcription factor 1	NM_001186	21q22.11
TC0300012527.hg.1	MSL2	10.9405	10.6335	11.2557	10.7145	11.4921	10.7137	11.5022	10.7564	male-specific lethal 2 homolog (Drosophila)	NM_001145417	3q22.3
TC0700012906.hg.1	ARHGEF35	9.94799	10.782	8.95724	10.7051	10.5604	11.1816	8.64968	10.4002	Rho guanine nucleotide exchange factor 35	NM_001003702	7q35
TC0800010926.hg.1	PAG1	9.50949	8.4931	10.277	10.6865	8.48337	8.55102	9.25666	10.6989	phosphoprotein membrane anchor with glycosphingolipid microdomains 1	NM_018440	8q21.13
TC1700008757.hg.1	MAP2K6	10.0019	10.2481	11.2333	10.6767	8.80537	9.22834	11.3646	10.6922	mitogen-activated protein kinase kinase 6	NM_002758	17q24.3	Control of skeletal myogenesis by HDAC & calcium/calmodulin-dependent kinase (CaMK), fMLP induced chemokine gene expression in HMC-1 cells, Human Cytomegalovirus and Map Kinase Pathways, IL12 and Stat4 Dependent Signaling Pathway in Th1 Development, Keratinocyte Differentiation, MAPKinase Signaling Pathway, NFkB activation by Nontypeable Hemophilus influenzae, p38 MAPK Signaling Pathway , Signal …
TC0100015591.hg.1	PIAS3	9.89418	10.0455	10.9974	10.6596	10.3319	10.2962	11.2068	10.3338	protein inhibitor of activated STAT 3	NM_006099	1q21	Hepatitis C, Jak-STAT signaling pathway, Pathways in cancer, Small cell lung cancer, Ubiquitin mediated proteolysis
TC0500007826.hg.1	IQGAP2	11.7004	9.2967	12.0971	10.6515	8.00541	9.06801	11.6365	10.6809	IQ motif containing GTPase activating protein 2	NM_001285460	5q13.3	Regulation of actin cytoskeleton
TC1900007688.hg.1	CCNE1	10.6514	11.1763	10.1579	10.6417	9.98518	10.6721	9.97265	10.7078	cyclin E1	NM_001238	19q12	CDK Regulation of DNA Replication, Cell Cycle: G1/S Check Point , Cyclin E Destruction Pathway, Cyclins and Cell Cycle Regulation, E2F1 Destruction Pathway, Influence of Ras and Rho proteins on G1 to S Transition, p53 Signaling Pathway, Regulation of p27 Phosphorylation during Cell Cycle Progression, Cell cycle, Oocyte meiosis, p53 signaling pathway, Pathways in cancer, Prostate cancer, Small cel…
TC1200012622.hg.1	SLC48A1	10.6719	11.1535	10.0404	10.6414	10.9933	10.9666	9.74102	10.3488	solute carrier family 48 (heme transporter), member 1	NM_017842	12q13.11
TC1700007099.hg.1	DRG2	9.36362	10.2477	9.25555	10.6373	10.2723	10.3769	10.1644	10.5494	developmentally regulated GTP binding protein 2	NM_001388	17p11.2
TC0300011628.hg.1	ROBO1	9.22208	9.994	9.90224	10.626	9.30734	9.88142	10.0693	10.4218	roundabout guidance receptor 1	NM_001145845	3p12	Axon guidance
TC1200009881.hg.1	CLEC2B	7.82462	8.10065	10.2692	10.6187	9.32192	8.95348	10.0213	10.9625	C-type lectin domain family 2, member B	NM_005127	12p13-p12
TC1700011436.hg.1	ERN1	9.69318	9.89069	11.4725	10.6029	9.49771	9.61715	11.2383	10.5999	endoplasmic reticulum to nucleus signaling 1	NM_001433	17q24.2	Alzheimer's disease, Protein processing in endoplasmic reticulum
TC0300008561.hg.1	PARP14	10.2972	10.5006	11.2702	10.5936	11.792	10.4263	11.883	10.6454	poly(ADP-ribose) polymerase family member 14	NM_017554	3q21.1
TC1100012474.hg.1	MPZL2	10.6355	10.8574	9.82295	10.5879	8.24158	9.67556	9.81735	10.3631	myelin protein zero-like 2	NM_005797	11q24
TC1100007727.hg.1	FAM111B	11.2145	11.5193	9.49282	10.5552	9.97315	11.4426	10.2443	10.6818	family with sequence similarity 111, member B	NM_001142703	11q12.1
TC1000010555.hg.1	AGAP9	10.8804	10.474	10.7803	10.5437	10.8975	10.7088	10.4658	10.6331	ArfGAP with GTPase domain, ankyrin repeat and PH domain 9	NM_001190810	10q11.22
TC0600008468.hg.1	FAM135A	9.76833	9.18886	10.0443	10.5393	9.72087	9.81588	9.81396	10.4903	family with sequence similarity 135, member A	NM_001105531	6q13
TC0700013065.hg.1	ABCF2	10.5473	10.6029	9.52986	10.5383	11.4893	10.5583	10	10.4503	ATP binding cassette subfamily F member 2	NM_005692	7q36
TC2100007949.hg.1	MIS18A	10.8128	11.107	9.8263	10.5031	9.07189	10.2904	10.1624	10.556	MIS18 kinetochore protein A	NM_018944	21q22.11
TC1700007254.hg.1	DHRS7B	9.35728	10.2014	8.42861	10.4956	9.07563	9.82931	9.57132	10.3605	dehydrogenase/reductase (SDR family) member 7B	NM_015510	17p12
TC0500008349.hg.1	YTHDC2	10.7564	10.8972	9.79978	10.484	9.33514	10.0531	10.032	10.4871	YTH domain containing 2	NM_022828	5q22.2
TC0600012709.hg.1	POPDC3	12.6923	10.4455	12.6432	10.481	10.7059	9.92171	11.874	10.4445	popeye domain containing 3	NM_022361	6q21
TC0700008552.hg.1	AGFG2	8.82823	9.66702	9.76515	10.4774	8.36214	8.57677	9.87229	10.2336	ArfGAP with FG repeats 2	NM_006076	7q22.1
TC0300009789.hg.1	ST6GAL1	9.08307	9.52687	9.01472	10.4741	8.24371	8.93832	9.73727	10.0556	ST6 beta-galactosamide alpha-2,6-sialyltranferase 1	NM_003032	3q27.3	Metabolic pathways, N-Glycan biosynthesis, Other types of O-glycan biosynthesis
TC1900008496.hg.1	PPP1R15A	11.1261	11.0367	12.3831	10.4711	11.453	11.2844	11.0427	10.7169	protein phosphatase 1, regulatory subunit 15A	NM_014330	19q13.2	Protein processing in endoplasmic reticulum
TC0100017082.hg.1	SLC26A9	5.39552	9.17916	6.53817	10.4674	4.63975	7.14563	8.61204	9.63834	solute carrier family 26 (anion exchanger), member 9	NM_052934	1q32.1
TC1700009679.hg.1	AURKB	11.0231	11.5592	9.26208	10.4663	7.35751	10.9577	9.77369	10.4665	aurora kinase B	NM_001256834	17p13.1
TC0200015976.hg.1	SP110	10.1803	10.0333	10.943	10.4583	11.6297	9.88028	11.1351	10.6456	SP110 nuclear body protein	NM_001185015	2q37.1
TC1800006786.hg.1	RNMT	10.5049	10.7507	9.83175	10.4562	9.58227	11.0184	9.18383	10.5938	RNA (guanine-7-) methyltransferase	NM_001308263	18p11.21	mRNA surveillance pathway
TC1700010497.hg.1	SYNRG	11.5516	10.3077	11.969	10.4328	11.5857	10.569	11.026	10.6973	synergin, gamma	NM_001163545	17q12
TC0100018177.hg.1	CELA2A	8.66216	8.0372	9.37567	10.4306	8.25446	8.30794	9.64882	10.1591	chymotrypsin-like elastase family, member 2A	NM_033440	1p36.21	Proepithelin Conversion to Epithelin and Wound Repair Control, Pancreatic secretion, Protein digestion and absorption
TC0200015601.hg.1	KANSL1L	8.46774	8.40669	11.2555	10.4279	9.34488	9.09331	10.8158	10.5436	KAT8 regulatory NSL complex subunit 1 like	NM_001307976	2q34
TC0300013146.hg.1	TNFSF10	9.35755	10.4763	9.56032	10.4167	9.40261	9.67057	9.52205	10.2835	tumor necrosis factor (ligand) superfamily, member 10	NM_001190942	3q26	Induction of apoptosis through DR3 and DR4/5 Death Receptors , Apoptosis, Cytokine-cytokine receptor interaction, Natural killer cell mediated cytotoxicity
TC1100008514.hg.1	TSKU	9.50892	8.62303	11.6835	10.4058	10.0242	8.88544	10.7724	10.2443	tsukushi, small leucine rich proteoglycan	NM_001258210	11q13.5
TC0X00007777.hg.1	APOOL	10.6893	10.1249	10.9529	10.397	11.4872	10.4381	11.5228	10.5179	apolipoprotein O-like	NM_198450	Xq21.1
TC1100010725.hg.1	ARFGAP2	10.618	10.8752	9.9395	10.393	10.8002	10.6837	9.9221	10.4577	ADP-ribosylation factor GTPase activating protein 2	NM_001242832	11p11.2-p11.12	Endocytosis
TC1600006436.hg.1	SNRNP25	10.4427	10.9127	9.60745	10.3906	8.56144	9.89154	9.99906	10.679	small nuclear ribonucleoprotein, U11/U12 25kDa subunit	NM_024571	16p13.3
TC1900008279.hg.1	BCL3	9.84381	10.4747	9.41882	10.3883	10.7823	11.2818	9.13197	10.0637	B-cell CLL/lymphoma 3	NM_005178	19q13.1-q13.2
TC0300009167.hg.1	EIF2A	11.1653	10.9974	10.8175	10.3867	12.0704	11.1561	10.9588	10.3447	eukaryotic translation initiation factor 2A, 65kDa	NM_032025	3q25.1
TC0900011394.hg.1	C5	9.56723	11.6013	8.43472	10.3861	10.9573	11.5088	9.65033	9.99716	complement component 5	NM_001735	9q33-q34	Adhesion and Diapedesis of Granulocytes, Alternative Complement Pathway, Cells and Molecules involved in local acute inflammatory response, Classical Complement Pathway, Complement Pathway, Lectin Induced Complement Pathway, Complement and coagulation cascades, Prion diseases, Staphylococcus aureus infection, Systemic lupus erythematosus
TC0900011340.hg.1	ASTN2	8.77101	9.21058	9.41823	10.3839	8.43228	8.70946	9.74769	9.98443	astrotactin 2	NM_001184734	9q33.1
TC0300014055.hg.1	PIK3CB	11.2914	10.7998	10.6749	10.3696	11.1596	10.9851	10.743	10.3585	phosphatidylinositol-4,5-bisphosphate 3-kinase, catalytic subunit beta	ENST00000461451	3q22.3	Acute myeloid leukemia, Aldosterone-regulated sodium reabsorption, Amoebiasis, Apoptosis, B cell receptor signaling pathway, Bacterial invasion of epithelial cells, Carbohydrate digestion and absorption, Chagas disease (American trypanosomiasis), Chemokine signaling pathway, Chronic myeloid leukemia, Colorectal cancer, Endometrial cancer, ErbB signaling pathway, Fc epsilon RI signaling pathway, F…
TC0900009949.hg.1	TPM2	11.6862	11.7843	11.4971	10.3688	12.041	11.969	10.6086	10.1011	tropomyosin 2 (beta)	NM_001301226	9p13	Cardiac muscle contraction, Dilated cardiomyopathy, Hypertrophic cardiomyopathy (HCM)
TC0200010264.hg.1	MFSD6	5.07691	8.70856	7.80239	10.366	7.54271	9.00176	7.42395	9.67631	major facilitator superfamily domain containing 6	NM_017694	2q32.2
TC1900009807.hg.1	ASF1B	10.6247	10.89	9.68476	10.3585	8.85403	10.1892	10.0161	10.3839	anti-silencing function 1B histone chaperone	NM_018154	19p13.12
TC0100016166.hg.1	APOA2	4.06786	4.59177	7.6793	10.3303	4.32038	4.97559	5.73196	9.50088	apolipoprotein A-II	NM_001643	1q23.3	Mechanism of Gene Regulation by Peroxisome Proliferators via PPARa(alpha), PPAR signaling pathway
TC0100015023.hg.1	DPYD	7.76643	8.6698	9.13805	10.3186	7.53697	8.21343	9.81501	10.3907	dihydropyrimidine dehydrogenase	NM_000110	1p22	beta-Alanine metabolism, Drug metabolism - other enzymes, Metabolic pathways, Pantothenate and CoA biosynthesis, Pyrimidine metabolism
TC0400007799.hg.1	SLC4A4	5.43366	8.78956	6.19768	10.3166	5.22459	7.45125	7.49399	9.87538	solute carrier family 4 (sodium bicarbonate cotransporter), member 4	NM_001098484	4q21	Bile secretion, Pancreatic secretion, Proximal tubule bicarbonate reclamation
TC1700009801.hg.1	ELAC2	9.01626	9.70946	8.79436	10.3163	9.74025	9.80201	9.71752	10.1283	elaC ribonuclease Z 2	NM_001165962	17p11.2	RNA transport
TC1200008642.hg.1	PARPBP	10.8715	10.974	9.58906	10.3156	8.93729	10.4231	10.0336	10.5176	PARP1 binding protein	NM_017915	12q23.2
TC0700011066.hg.1	COBL	11.5614	11.5255	9.60643	10.3029	11.3029	11.8155	8.62032	10.1466	cordon-bleu WH2 repeat protein	NM_001287436	7p12.1
TC0200010545.hg.1	NRP2	10.2706	9.07003	11.1015	10.2791	11.0356	9.70473	11.2954	10.5639	neuropilin 2	NM_003872	2q33.3
TC0X00007798.hg.1	KLHL4	9.44506	8.28323	11.7407	10.2778	11.9417	9.31651	11.8306	9.78552	kelch-like family member 4	NM_019117	Xq21.3
TC0200014819.hg.1	SCN9A	5.86243	8.58204	7.8227	10.2778	5.35307	6.84289	8.75341	10.0973	sodium channel, voltage gated, type IX alpha subunit	NM_002977	2q24
TC1900008328.hg.1	PPM1N	8.0251	9.10221	9.48407	10.2761	9.38964	8.52122	9.91529	10.2607	protein phosphatase, Mg2+/Mn2+ dependent, 1N (putative)	NM_001080401	19q13.32
TC2000007016.hg.1	GINS1	11.5247	11.7438	9.1497	10.2727	9.82813	11.1886	9.81664	10.1177	GINS complex subunit 1 (Psf1 homolog)	NM_021067	20p11.21
TC0700008367.hg.1	PEG10	11.2265	11.5315	9.09441	10.2724	10.3383	10.6486	9.80789	10.0927	paternally expressed 10	NM_001040152	7q21
TC2100008285.hg.1	CBS	12.1475	12.7664	10.7093	10.27	12.5057	12.0875	11.1616	10.2916	cystathionine-beta-synthase	NM_001178008	21q22.3	Cysteine and methionine metabolism, Glycine, serine and threonine metabolism, Metabolic pathways
TC1000008234.hg.1	FAM213A	11.1691	10.1436	11.9496	10.2498	9.26145	9.46013	11.0271	10.3349	family with sequence similarity 213, member A	NM_001243778	10q23.1
TC1700009974.hg.1	SHMT1	9.25327	10.6559	8.94789	10.2431	8.65599	10.0856	9.32272	10.4413	serine hydroxymethyltransferase 1 (soluble)	NM_001281786	17p11.2	Cyanoamino acid metabolism, Glycine, serine and threonine metabolism, Metabolic pathways, One carbon pool by folate
TC1800006484.hg.1	NDC80	11.0253	11.9129	8.10906	10.2345	6.97053	11.24	8.02262	10.3901	NDC80 kinetochore complex component	NM_006101	18p11.32
TC0200010834.hg.1	FAM134A	9.21957	9.14639	10.8929	10.2292	10.0334	9.48268	10.5166	10.0571	family with sequence similarity 134, member A	NM_024293	2q35
TC0600009683.hg.1	AIG1	9.7734	10.7551	9.62801	10.2217	8.2987	9.89003	8.9874	10.4759	androgen-induced 1	NM_001286587	6q24.2
TC0500013351.hg.1	FNIP1	10.6645	10.3029	11.4715	10.2172	10.1064	9.70338	10.6678	10.3382	folliculin interacting protein 1	NM_001008738	5q23.3
TC0600014055.hg.1	NQO2	9.62827	9.89346	9.758	10.2148	8.93364	9.55068	9.69978	10.3852	NAD(P)H dehydrogenase, quinone 2	NM_000904	6p25.2
TC1700007387.hg.1	TRAF4	8.23631	10.1121	9.18682	10.198	9.54627	10.3456	9.91361	10.356	TNF receptor-associated factor 4	NM_004295	17q11-q12	Pathways in cancer, Small cell lung cancer
TC0600007701.hg.1	PHF1	9.33747	9.49446	10.7933	10.1977	9.58883	9.57785	10.4793	10.0222	PHD finger protein 1	NM_002636	6p21.3
TC1300008668.hg.1	LHFP	7.63125	8.23515	9.02539	10.1861	5.79707	7.55013	8.09431	10.1429	lipoma HMGIC fusion partner	NM_005780	13q12
TC0700009649.hg.1	ATP6V0E2	9.16899	9.94119	9.2608	10.1779	8.63526	9.05725	9.56242	9.94646	ATPase, H+ transporting V0 subunit e2	NM_001100592	7q36.1	Collecting duct acid secretion, Epithelial cell signaling in Helicobacter pylori infection, Metabolic pathways, Oxidative phosphorylation, Phagosome, Rheumatoid arthritis, Vibrio cholerae infection
TC0400008641.hg.1	FAT4	7.56672	8.73085	7.98399	10.1765	7.55583	8.58841	8.38226	9.47973	FAT atypical cadherin 4	NM_001291285	4q28.1
TC0600011127.hg.1	HIST1H1C	10.4093	10.6444	10.5054	10.1744	9.70391	9.49046	10.4263	10.0811	histone cluster 1, H1c	NM_005319	6p21.3
TC1700010195.hg.1	SLC46A1	10.7957	10.7456	8.65358	10.1735	10.6325	10.6776	8.6686	9.79948	solute carrier family 46 (folate transporter), member 1	NM_001242366	17q11.2	Vitamin digestion and absorption
TC0300012807.hg.1	SIAH2	9.07127	9.44213	11.0726	10.1724	8.76011	8.38266	10.7894	10.2829	siah E3 ubiquitin protein ligase 2	NM_005067	3q25
TC1700009385.hg.1	SLC43A2	9.35008	8.95561	9.34259	10.1573	10.1186	9.38036	9.30549	9.83081	solute carrier family 43 (amino acid system L transporter), member 2	NM_001284498	17p13.3
TC0600012631.hg.1	MMS22L	10.8557	11.0874	9.25489	10.1476	10.0679	10.8522	9.77115	10.472	MMS22-like, DNA repair protein	NM_198468	6q16.1
TC0500008055.hg.1	ADGRV1	7.23482	9.28429	8.32245	10.1444	7.63447	9.21677	9.05455	9.79999	adhesion G protein-coupled receptor V1	NM_032119	5q13
TC0400011202.hg.1	COQ2	11.317	11.1971	9.25902	10.105	9.69784	10.7182	9.69154	10.199	coenzyme Q2 4-hydroxybenzoate polyprenyltransferase	NM_015697	4q21.23	Metabolic pathways, Ubiquinone and other terpenoid-quinone biosynthesis
TC1700009489.hg.1	ITGAE	9.44777	9.51734	9.44853	10.103	8.32489	9.10651	9.79435	10.503	integrin alpha E	NM_002208	17p13	Regulation of actin cytoskeleton
TC2100007462.hg.1	YBEY	9.89383	9.93668	10.5587	10.103	10.3565	9.39318	10.7722	9.98024	ybeY metallopeptidase (putative)	NM_001006114	21q22.3
TC0100017116.hg.1	C1orf116	11.1926	11.8783	9.63466	10.1012	11.5517	12.0419	9.34657	10.3618	chromosome 1 open reading frame 116	NM_001083924	1q32.1
TC0100015476.hg.1	HMGCS2	4.44134	6.55878	7.89925	10.093	3.79478	4.83757	7.61867	9.90309	3-hydroxy-3-methylglutaryl-CoA synthase 2 (mitochondrial)	NM_001166107	1p13-p12	Butanoate metabolism, Metabolic pathways, PPAR signaling pathway, Synthesis and degradation of ketone bodies, Terpenoid backbone biosynthesis, Valine, leucine and isoleucine degradation
TC0300012315.hg.1	TPRA1	11.0401	10.8617	10.9967	10.0777	12.5808	11.6243	11.2415	10.5294	transmembrane protein, adipocyte asscociated 1	NM_001136053	3q21.2
TC1200009300.hg.1	BRI3BP	10.1594	10.3965	9.58659	10.0742	9.23966	9.92006	9.23284	10.051	BRI3 binding protein	NM_080626	12q24.31
TC0300011047.hg.1	IMPDH2	11.1796	11.408	9.13596	10.0723	10.5671	10.777	9.34434	10.3075	IMP (inosine 5-monophosphate) dehydrogenase 2	NM_000884	3p21.2	Drug metabolism - other enzymes, Metabolic pathways, Purine metabolism
TC1900007622.hg.1	ZNF254	10.695	9.84351	11.0104	10.0685	10.2686	9.93842	10.7686	9.98165	zinc finger protein 254	NM_001278661	19p12
TC0800011139.hg.1	KIAA1429	11.2128	10.4897	10.8076	10.0546	11.2116	10.6528	10.5099	9.90324	KIAA1429	NM_015496	8q22.1
TC0300007278.hg.1	NBEAL2	8.63408	9.01016	9.41174	10.0462	8.03193	8.75857	9.41766	10.0112	neurobeachin like 2	NM_015175	3p21.31
TC0100009241.hg.1	S1PR1	8.46801	8.56551	9.12121	10.0453	4.81827	7.05334	9.43508	9.89561	sphingosine-1-phosphate receptor 1	NM_001400	1p21	Phospholipids as signalling intermediaries, Neuroactive ligand-receptor interaction
TC0100009109.hg.1	SLC44A3	9.17435	9.77144	9.20563	10.0423	8.30168	9.63508	9.23323	9.6816	solute carrier family 44, member 3	NM_001114106	1p21.3
TC0100018367.hg.1	CHRM3	6.27667	9.08061	8.66636	10.0277	8.37345	8.84155	9.56127	10.0002	cholinergic receptor, muscarinic 3	NM_000740	1q43	Calcium signaling pathway, Gastric acid secretion, Neuroactive ligand-receptor interaction, Pancreatic secretion, Regulation of actin cytoskeleton, Salivary secretion
TC1600009042.hg.1	CLCN7	9.03081	8.88445	10.9839	10.015	10.809	9.3045	10.2998	9.48015	chloride channel, voltage-sensitive 7	NM_001114331	16p13
TC0X00010126.hg.1	ATRX	10.802	9.91048	10.4323	10.0144	11.3616	10.0886	10.9452	9.65621	alpha thalassemia/mental retardation syndrome X-linked	NM_000489	Xq21.1
TC0500013167.hg.1	ZNF131	10.0777	10.1012	10.3258	10.0137	10.3328	10.0957	9.91418	10.1012	zinc finger protein 131	NM_001297548	5p12
TC1100009450.hg.1	DCPS	11.022	10.8425	9.3447	9.99829	10.7356	10.531	9.74664	10.1997	decapping enzyme, scavenger	NM_014026	11q24.2	RNA degradation
TC0300009119.hg.1	AGTR1	5.77771	8.60833	8.22779	9.99351	6.39498	7.58487	9.35896	9.97804	angiotensin II receptor, type 1	NM_000685	3q24	Angiotensin II mediated activation of JNK Pathway via Pyk2 dependent signaling, Angiotensin-converting enzyme 2 regulates heart function, Calcium signaling pathway, Neuroactive ligand-receptor interaction, Renin-angiotensin system, Vascular smooth muscle contraction
TC0500009805.hg.1	SLC9A3	9.79871	7.38529	11.0254	9.99294	12.1418	8.09828	10.5271	9.5021	solute carrier family 9, subfamily A (NHE3, cation proton antiporter 3), member 3	NM_001284351	5p15.3	Bile secretion, Protein digestion and absorption, Proximal tubule bicarbonate reclamation
TC0500007738.hg.1	MAP1B	9.01426	8.6711	11.8132	9.97873	12.1294	9.8884	11.2588	9.30264	microtubule associated protein 1B	NM_005909	5q13
TC1200012153.hg.1	PXN	10.2401	9.62715	11.1326	9.96178	11.2288	10.1181	10.7502	9.61209	paxillin	NM_001080855	12q24.31	Bacterial invasion of epithelial cells, Chemokine signaling pathway, Focal adhesion, Leukocyte transendothelial migration, Regulation of actin cytoskeleton, VEGF signaling pathway
TC0400008664.hg.1	PLK4	10.5552	10.9771	8.30008	9.95495	9.00368	10.9667	9.53596	10.0052	polo-like kinase 4	NM_001190799	4q28
TC0500006472.hg.1	TRIP13	10.7951	11.0461	8.57709	9.95472	8.41497	10.3136	9.62683	10.5272	thyroid hormone receptor interactor 13	NM_001166260	5p15.33
TC0700010619.hg.1	SCRN1	10.9528	10.6181	10.9371	9.94901	11.357	11.188	10.6723	10.1878	secernin 1	NM_001145513	7p14.3
TC0600009772.hg.1	SASH1	9.15003	8.36455	10.5455	9.94141	8.01867	8.14761	10.2454	9.4709	SAM and SH3 domain containing 1	NM_015278	6q24.3
TC1900008351.hg.1	FOXA3	8.0552	8.4709	9.12025	9.9243	8.62788	9.22301	9.17805	9.77286	forkhead box A3	NM_004497	19q13.32	Maturity onset diabetes of the young
TC1800008162.hg.1	FAM210A	9.68094	10.1939	8.78133	9.92165	8.57803	10.1166	8.1904	9.88709	family with sequence similarity 210, member A	NM_001098801	18p11.21
TC1900011762.hg.1	APOC2	6.35519	8.01423	8.57758	9.91186	6.60145	7.3444	8.30813	9.8268	apolipoprotein C-II	NM_000483	19q13.2
TC0700011831.hg.1	PON1	6.77272	8.17329	8.07792	9.91023	5.96265	7.31353	7.97184	9.30783	paraoxonase 1	NM_000446	7q21.3	Metabolic pathways
TC1700006733.hg.1	ELP5	10.9019	10.9198	9.6346	9.90765	10.0576	10.5117	9.38958	10.264	elongator acetyltransferase complex subunit 5	NM_015362	17p13.1
TC1400006674.hg.1	C14orf119	9.95568	9.82914	10.7407	9.90565	11.0814	9.98564	10.5648	10.1814	chromosome 14 open reading frame 119	NM_017924	14q11.2
TC1100012389.hg.1	CADM1	9.02863	8.56154	11.1233	9.90173	10.2118	8.91304	11.4207	9.56678	cell adhesion molecule 1	NM_001098517	11q23.2	Cell adhesion molecules (CAMs)
TC1200012580.hg.1	NTF3	9.66218	9.96906	9.5915	9.89748	9.61448	9.50845	9.6462	9.35492	neurotrophin 3	ENST00000541234	12p13	MAPK signaling pathway, Neurotrophin signaling pathway
TC0X00009386.hg.1	SRPX	5.85207	8.41728	7.60594	9.89505	6.25781	7.84936	8.51522	9.52444	sushi-repeat containing protein, X-linked	NM_001170750	Xp21.1
TC1600009952.hg.1	YPEL3	8.70603	9.0916	10.9027	9.88582	9.17929	8.31815	10.094	9.51256	yippee like 3	NM_001145524	16p11.2
TC1700010230.hg.1	TIAF1	9.09284	9.79269	9.05863	9.87858	9.16187	9.1807	9.19817	9.70896	TGFB1-induced anti-apoptotic factor 1	NM_004740	17q11.2
TC0900011613.hg.1	FAM102A	9.72923	9.89317	10.8011	9.87004	10.9353	10.4602	10.5316	9.88186	family with sequence similarity 102, member A	NM_001035254	9q34.11
TC0500012455.hg.1	CSF1R	8.21722	9.26005	8.01253	9.85778	9.52614	9.68907	8.73006	9.61316	colony stimulating factor 1 receptor	NM_001288705	5q32	CBL mediated ligand-induced downregulation of EGF receptors, METS affect on Macrophage Differentiation, Cytokine-cytokine receptor interaction, Endocytosis, Hematopoietic cell lineage, Osteoclast differentiation, Pathways in cancer
TC0100016356.hg.1	F5	6.69452	8.12315	7.62195	9.83129	7.36031	8.13688	8.33121	8.68409	coagulation factor V (proaccelerin, labile factor)	NM_000130	1q23	Extrinsic Prothrombin Activation Pathway, Intrinsic Prothrombin Activation Pathway, Complement and coagulation cascades
TC1700007469.hg.1	ATAD5	10.0129	10.4817	8.12541	9.82994	8.48645	10.6528	8.04293	9.82345	ATPase family, AAA domain containing 5	NM_024857	17q11.2
TC0300012980.hg.1	SPTSSB	8.97305	9.9352	8.73729	9.82646	10.4673	8.97127	8.23913	10.2557	serine palmitoyltransferase, small subunit B	NM_001040100	3q26.1
TC1000008881.hg.1	MXI1	9.32928	8.94653	10.8926	9.82012	10.1552	8.45086	10.4532	9.70612	MAX interactor 1, dimerization protein	NM_001008541	10q24-q25
TC0200016403.hg.1	LPIN1	7.8111	10.1383	9.34904	9.80573	8.50344	9.63587	8.4745	10.0124	lipin 1	NM_001261427	2p25.1
TC1000012227.hg.1	CLRN3	5.14296	5.18399	8.40663	9.80454	4.87475	5.06914	6.90028	9.43981	clarin 3	NM_152311	10q26.2
TC1800009245.hg.1	SERPINB8	8.61809	8.71864	9.4172	9.79188	9.92343	10.4103	8.75614	9.79011	serpin peptidase inhibitor, clade B (ovalbumin), member 8	NM_001031848	18q22.1
TC1500009738.hg.1	KIAA0101	10.5022	10.9171	8.69941	9.7801	7.67683	9.6247	9.16096	9.8517	KIAA0101	NM_001029989	15q22.31
TC1100012794.hg.1	ARHGAP32	7.44209	7.47783	9.37979	9.77407	8.28302	8.01592	9.18485	9.81493	Rho GTPase activating protein 32	NM_001142685	11q24.3
TC1800008070.hg.1	PIEZO2	7.94527	9.53152	8.27821	9.77337	8.15469	9.9022	7.91466	9.47702	piezo-type mechanosensitive ion channel component 2	NM_022068	18p11.22
TC0500011924.hg.1	ALDH7A1	8.61893	10.6181	7.69108	9.76815	8.28828	10.0016	9.21462	9.89234	aldehyde dehydrogenase 7 family, member A1	NM_001182	5q31	Arginine and proline metabolism, Ascorbate and aldarate metabolism, beta-Alanine metabolism, Fatty acid degradation, Glycerolipid metabolism, Glycine, serine and threonine metabolism, Glycolysis / Gluconeogenesis, Histidine metabolism, Lysine biosynthesis, Lysine degradation, Metabolic pathways, Propanoate metabolism, Pyruvate metabolism, Tryptophan metabolism, Valine, leucine and isoleucine degr…
TC1100013084.hg.1	AMOTL1	7.34	8.0534	8.09439	9.75019	7.27726	8.1184	7.82794	9.36589	angiomotin like 1	NM_001301007	11q14.3	Tight junction
TSUnmapped00000732.hg.1	SLC37A4	10.4459	10.6788	8.83823	9.74652	8.39222	9.34983	9.46467	9.47481	solute carrier family 37 (glucose-6-phosphate transporter), member 4 [Source:HGNC Symbol;Acc:HGNC:4061]	ENST00000631372		Carbohydrate digestion and absorption
TC0600008099.hg.1	POLH	9.87095	9.96984	8.88018	9.73622	7.93505	9.14292	9.08378	9.58076	polymerase (DNA directed), eta	NM_001291969	6p21.1
TC2100008509.hg.1	DSCR8	6.10806	9.81553	6.93745	9.73268	8.09436	9.72241	7.52905	10.3646	Down syndrome critical region 8	NR_026838	21q22.2
TC1100008008.hg.1	POLA2	10.0131	10.063	9.03859	9.72221	7.96851	8.99016	9.22293	9.72857	polymerase (DNA directed), alpha 2, accessory subunit	NM_002689	11q13.1	DNA replication, Metabolic pathways, Purine metabolism, Pyrimidine metabolism
TC0600013144.hg.1	C6orf191andARHGAP18	8.5275	7.80468	11.4786	9.71575	7.53665	8.03393	10.339	9.90548	Transcript Identified by AceView, Entrez Gene ID(s) 93663; 253582	C6orf191andARHGAP18
TC0700011932.hg.1	KPNA7	8.84029	8.64258	9.22012	9.71274	8.94814	8.68002	9.16896	9.87809	karyopherin alpha 7 (importin alpha 8)	NM_001145715	7q22.1
TC0900010968.hg.1	TRIM14	9.59971	9.51208	8.75485	9.71119	8.43784	8.59723	8.97245	9.69286	tripartite motif containing 14	NM_014788	9q22.33
TC0600009143.hg.1	SLC16A10	8.88205	9.84788	8.02134	9.70335	6.1592	8.50388	8.67783	9.63501	solute carrier family 16 (aromatic amino acid transporter), member 10	NM_018593	6q21-q22	Protein digestion and absorption
TC1200011495.hg.1	LUM	8.69126	13.0614	5.74144	9.70252	6.57758	12.9829	3.66965	9.56775	lumican	NM_002345	12q21.33	Small Leucine-rich Proteoglycan (SLRP) molecules
TC0100008594.hg.1	ROR1	9.0111	10.0541	8.48833	9.69989	8.58889	9.95173	8.64907	9.74693	receptor tyrosine kinase-like orphan receptor 1	NM_001083592	1p31.3
TC0800008062.hg.1	ZBTB10	11.0835	10.1172	10.8067	9.69985	10.9662	10.2695	10.6812	9.96151	zinc finger and BTB domain containing 10	NM_001105539	8q13-q21.1
TC0300012170.hg.1	GOLGB1	9.17942	9.38219	10.7338	9.6901	10.3785	9.63803	10.5527	9.82757	golgin B1	NM_001256486	3q13
TC0300011801.hg.1	MINA	9.32914	9.87711	8.72118	9.68867	9.55754	9.66809	8.48844	9.52622	MYC induced nuclear antigen	NM_001042533	3q11.2
TC0500011725.hg.1	MCC	9.16506	8.3007	8.94562	9.68777	7.21326	7.98029	9.12789	10.0584	mutated in colorectal cancers	NM_001085377	5q21
TC0300006719.hg.1	BTD	8.36525	8.33302	8.81503	9.67067	8.01348	8.74685	9.29147	9.59198	biotinidase	NM_000060	3p25	Biotin metabolism, Metabolic pathways, Vitamin digestion and absorption
TC1100008904.hg.1	YAP1	11.0103	10.3158	10.2708	9.66208	11.4338	10.5613	10.3323	9.74672	Yes-associated protein 1	NM_001130145	11q13
TC1700007097.hg.1	GID4	7.52782	9.03825	8.42917	9.64506	8.69481	8.87274	8.94704	9.61282	GID complex subunit 4 homolog	NM_024052	17p11.2
TC1600009512.hg.1	NTAN1	9.32123	9.31528	10.2972	9.6373	9.20164	8.8126	10.1568	9.69977	N-terminal asparagine amidase	NM_001270766	16p13.11
TC1700009681.hg.1	CTC1	7.74232	8.30272	9.22777	9.617	9.22883	8.16852	9.1308	9.7973	CTS telomere maintenance complex component 1	NM_025099	17p13.1
TC0400011579.hg.1	PLA2G12A	9.86324	9.87037	8.629	9.61538	10.9819	9.91032	9.28916	9.80808	phospholipase A2, group XIIA	NM_030821	4q25	alpha-Linolenic acid metabolism, Arachidonic acid metabolism, Ether lipid metabolism, Fat digestion and absorption, Fc epsilon RI signaling pathway, Glycerophospholipid metabolism, GnRH signaling pathway, Linoleic acid metabolism, Long-term depression, MAPK signaling pathway, Metabolic pathways, Pancreatic secretion, Toxoplasmosis, Vascular smooth muscle contraction, VEGF signaling pathway
TC0400012193.hg.1	MAP9	7.38354	8.88471	7.89252	9.58942	8.98182	9.13866	8.82527	9.7553	microtubule-associated protein 9	NM_001039580	4q32.1
TC0700013620.hg.1	IMPDH1	8.9376	7.75426	10.4414	9.58898	9.4631	8.66624	10.1721	9.61451	IMP (inosine 5-monophosphate) dehydrogenase 1	NM_000883	7q31.3-q32	Drug metabolism - other enzymes, Metabolic pathways, Purine metabolism
TC1300006890.hg.1	EXOSC8	11.3008	11.3618	9.12856	9.5781	10.1132	10.0892	9.1562	9.86121	exosome component 8	NM_181503	13q13.1	RNA degradation
TC1700012324.hg.1	ABR	11.2515	10.1206	10.2031	9.57511	11.4804	10.678	9.99409	9.32037	active BCR-related	NM_001092	17p13.3
TC1900009382.hg.1	PTPRS	10.4701	8.81324	10.7738	9.56754	9.32186	9.67487	10.4885	9.72001	protein tyrosine phosphatase, receptor type, S	NM_002850	19p13.3
TC0100012172.hg.1	EXO1	10.7311	10.4724	8.88384	9.52369	8.70838	9.93854	9.28216	9.94751	exonuclease 1	NM_003686	1q43	Mismatch repair
TC0700011785.hg.1	CDK6	10.4615	9.77454	10.0753	9.51491	10.8485	10.4687	9.94319	9.4037	cyclin-dependent kinase 6	NM_001145306	7q21-q22	Cell Cycle: G1/S Check Point , Cyclins and Cell Cycle Regulation, Estrogen-responsive protein Efp controls cell cycle and breast tumors growth, Influence of Ras and Rho proteins on G1 to S Transition, Cell cycle, Chronic myeloid leukemia, Glioma, Melanoma, Non-small cell lung cancer, p53 signaling pathway, Pancreatic cancer, Pathways in cancer, Small cell lung cancer
TC0300008691.hg.1	PLXNA1	9.60782	9.51858	10.2132	9.51149	11.1112	9.81361	10.7285	9.68192	plexin A1	NM_032242	3q21.3	Axon guidance
TC0800009970.hg.1	PBK	9.69737	10.0269	7.43547	9.504	5.96842	8.77507	8.68291	8.96051	PDZ binding kinase	NM_001278945	8p21.2
TC0100016206.hg.1	SH2D1B	4.4644	5.11412	8.31719	9.48861	3.90755	3.88411	7.95126	9.28498	SH2 domain containing 1B	NM_053282	1q23.3	Natural killer cell mediated cytotoxicity
TC0100017289.hg.1	PTPN14	9.56039	9.68475	8.7526	9.4849	9.8958	10.1804	9.07828	9.59937	protein tyrosine phosphatase, non-receptor type 14	NM_005401	1q32.2
TC0500012238.hg.1	HBEGF	9.12734	9.12847	8.93577	9.48257	7.96302	7.85503	8.99395	9.96542	heparin-binding EGF-like growth factor	NM_001945	5q23	NFAT and Hypertrophy of the heart (Transcription in the broken heart), Epithelial cell signaling in Helicobacter pylori infection, ErbB signaling pathway, GnRH signaling pathway
TC0300014001.hg.1	RFT1	9.66623	9.4255	8.83842	9.44358	9.51344	9.62765	8.75101	9.25018	RFT1 homolog	NM_052859	3p21.1	N-Glycan biosynthesis
TC0700006634.hg.1	AIMP2	10.614	10.271	9.10664	9.44157	11.1471	10.309	8.94982	9.75159	aminoacyl tRNA synthetase complex-interacting multifunctional protein 2	NM_006303	7p22
TC1200012417.hg.1	SLC15A4	10.0561	9.76605	8.82855	9.44102	9.82941	10.2381	8.77129	9.15884	solute carrier family 15 (oligopeptide transporter), member 4	NM_145648	12q24.32
TC0100012690.hg.1	KLHL21	8.7774	8.90594	10.4213	9.44011	9.46853	8.52905	9.98724	9.06157	kelch-like family member 21	NM_014851	1p36.31
TC0100009364.hg.1	CSF1	10.3662	10.9335	10.3238	9.43135	11.3926	12.1854	9.66151	9.13496	colony stimulating factor 1 (macrophage)	NM_000757	1p13.3	Cytokines and Inflammatory Response, Low-density lipoprotein (LDL) pathway during atherogenesis, METS affect on Macrophage Differentiation, Msp/Ron Receptor Signaling Pathway, Regulation of hematopoiesis by cytokines, Cytokine-cytokine receptor interaction, Hematopoietic cell lineage, Osteoclast differentiation, Rheumatoid arthritis
TC1800009277.hg.1	PIAS2	9.88773	9.29889	10.2525	9.43009	10.5514	10.0127	9.9085	9.64084	protein inhibitor of activated STAT 2	NM_004671	18q21.1	Sumoylation by RanBP2 Regulates Transcriptional Repression, Hepatitis C, Jak-STAT signaling pathway, Pathways in cancer, Small cell lung cancer, Ubiquitin mediated proteolysis
TC1400009839.hg.1	STON2	8.60066	8.75799	10.7667	9.42673	8.33036	8.27083	9.97923	9.64278	stonin 2	NM_001256430	14q31.1
TC0300013461.hg.1	MASP1	5.07544	8.10869	5.79728	9.42056	5.13243	5.69215	6.12447	8.58695	mannan-binding lectin serine peptidase 1 (C4/C2 activating component of Ra-reactive factor)	NM_001031849	3q27-q28	Complement Pathway, Lectin Induced Complement Pathway, Complement and coagulation cascades, Staphylococcus aureus infection
TC0100010430.hg.1	PBX1	9.44678	9.27734	9.63531	9.41961	9.22277	9.4323	9.61497	9.30404	pre-B-cell leukemia homeobox 1	ENST00000558796	1q23
TC1700007105.hg.1	LLGL1	8.42625	9.51094	8.73602	9.41211	9.02829	9.92247	8.94822	9.35763	lethal giant larvae homolog 1 (Drosophila)	NM_004140	17p11.2	Tight junction
TC1000008046.hg.1	FUT11	8.02707	9.51461	8.2859	9.40819	8.42851	9.03329	8.85855	9.19614	fucosyltransferase 11 (alpha (1,3) fucosyltransferase)	NM_001284194	10q22.2
TC2000009016.hg.1	DSN1	9.94623	10.0201	8.69918	9.40343	8.38409	9.22444	9.06528	9.4742	DSN1 homolog, MIS12 kinetochore complex component	NM_001145315	20q11.23
TC1700012231.hg.1	TMEM98	7.49221	9.00816	7.71844	9.40055	8.47231	9.27489	8.92756	9.25303	transmembrane protein 98	NM_001033504	17q11.2
TC0700010257.hg.1	ICA1	7.7151	9.30665	7.99887	9.38208	9.94375	10.0423	8.99481	9.4267	islet cell autoantigen 1	NM_001136020	7p22	Type I diabetes mellitus
TC0700010046.hg.1	FTSJ2	9.92738	9.78647	8.18514	9.37829	9.60018	9.65878	8.89937	9.44747	FtsJ RNA methyltransferase homolog 2 (E. coli)	NM_013393	7p22
TC1400010641.hg.1	UBR7	9.82398	10.1347	8.87227	9.37809	8.41959	9.51048	9.01676	9.7292	ubiquitin protein ligase E3 component n-recognin 7 (putative)	NM_175748	14q32.12
TC0400011313.hg.1	SNCA	6.45543	6.44451	7.4218	9.36224	8.12154	7.80368	8.84481	9.51236	synuclein alpha	NM_000345	4q21	Alpha-synuclein and Parkin-mediated proteolysis in Parkinson disease, Role of Parkin in the Ubiquitin-Proteasomal Pathway, Alzheimer's disease, Parkinson's disease
TC0500008632.hg.1	SLC22A5	9.28471	9.5374	8.21424	9.35562	9.93967	10.3661	7.9978	8.69472	solute carrier family 22 (organic cation/carnitine transporter), member 5	NM_001308122	5q23.3
TC0500010835.hg.1	PLK2	10.763	10.6911	10.6841	9.33353	11.9865	11.572	10.6698	9.84039	polo-like kinase 2	NM_001252226	5q12.1-q13.2
TC1700009743.hg.1	MYH4	4.60751	7.8421	4.27846	9.33319	4.72688	8.07384	3.94902	9.41271	myosin, heavy chain 4, skeletal muscle	NM_017533	17p13.1	Tight junction, Viral myocarditis
TC1700012207.hg.1	EPN2	7.85219	9.39964	8.22827	9.32851	8.6464	9.29779	8.63214	9.49065	epsin 2	NM_001102664	17p11.2	Endocytosis
TC0600012059.hg.1	GSTA4	9.00535	8.30361	9.71992	9.32631	7.49791	6.73136	9.94516	9.16389	glutathione S-transferase alpha 4	NM_001512	6p12.1	Drug metabolism - cytochrome P450, Glutathione metabolism, Metabolism of xenobiotics by cytochrome P450
TC0400012926.hg.1	SULT1E1	9.17974	10.5498	8.12952	9.31636	5.45646	8.79262	7.33884	9.31766	sulfotransferase family 1E member 1	NM_005420	4q13.1	Steroid hormone biosynthesis, Sulfur metabolism
TC1000012050.hg.1	FGFR2	12.5136	11.9062	8.17806	9.3091	9.42045	10.867	8.25002	9.20582	fibroblast growth factor receptor 2	NM_000141	10q26	Endocytosis, MAPK signaling pathway, Pathways in cancer, Prostate cancer, Regulation of actin cytoskeleton
TC0300008989.hg.1	SLC25A36	10.7359	10.0009	10.7526	9.30746	11.2844	10.1055	11.2191	9.41893	solute carrier family 25 (pyrimidine nucleotide carrier), member 36	NM_001104647	3q23
TC0300007380.hg.1	TCTA	7.75073	7.66436	8.54127	9.29433	7.67695	7.43737	8.32732	9.12412	T-cell leukemia translocation altered	NM_022171	3p21
TC0900010975.hg.1	GABBR2	7.78933	7.70085	9.61563	9.29294	6.88744	7.30178	10.0789	9.11898	gamma-aminobutyric acid (GABA) B receptor, 2	NM_005458	9q22.1-q22.3	Neuroactive ligand-receptor interaction
TC1700008251.hg.1	EME1	10.3589	10.2159	8.89335	9.2859	8.56472	9.94804	8.92498	9.51278	essential meiotic structure-specific endonuclease 1	NM_001166131	17q21.33	Homologous recombination
TC1700009565.hg.1	DERL2	8.53866	9.27779	8.81056	9.26742	10.1306	9.21694	8.68397	9.37264	derlin 2	NM_001304777	17p13.2	Protein processing in endoplasmic reticulum
TC0100012760.hg.1	RERE	8.60375	8.68506	10.0865	9.26689	8.63497	8.46684	9.57317	9.2182	arginine-glutamic acid dipeptide (RE) repeats	NM_001042681	1p36.23
TC0800007119.hg.1	ESCO2	10.5216	10.2077	8.09814	9.26199	6.74529	8.98356	8.77861	9.06265	establishment of sister chromatid cohesion N-acetyltransferase 2	NM_001017420	8p21.1
TC1200011435.hg.1	RASSF9	9.19375	9.36054	7.77656	9.25201	10.2519	9.66357	8.53295	8.84777	Ras association (RalGDS/AF-6) domain family (N-terminal) member 9	NM_005447	12q21.31
TC0200011923.hg.1	APOB	7.02031	5.0611	9.83477	9.23154	7.16288	6.3274	11.1096	8.48409	apolipoprotein B	NM_000384	2p24-p23	Fat digestion and absorption, Vitamin digestion and absorption
TC0600010572.hg.1	TUBB2B	8.56492	8.18257	8.13295	9.22713	7.20088	7.58292	8.22854	9.0977	tubulin, beta 2B class IIb	NM_178012	6p25	Gap junction, Pathogenic Escherichia coli infection, Phagosome
TC0800009745.hg.1	FGL1	4.23029	9.16016	4.76583	9.21961	3.56914	8.2993	5.37244	8.97178	fibrinogen like 1	NM_004467	8p22
TC0400012924.hg.1	UGT2B15	6.37236	6.53548	8.36289	9.21434	6.70396	5.41174	6.7253	8.99819	UDP glucuronosyltransferase 2 family, polypeptide B15	NM_001076	4q13	Ascorbate and aldarate metabolism, Drug metabolism - cytochrome P450, Drug metabolism - other enzymes, Metabolic pathways, Metabolism of xenobiotics by cytochrome P450, Other types of O-glycan biosynthesis, Pentose and glucuronate interconversions, Porphyrin and chlorophyll metabolism, Retinol metabolism, Starch and sucrose metabolism, Steroid hormone biosynthesis
TC0900012066.hg.1	NSMF	10.4179	9.1117	10.5817	9.20107	11.3484	9.33397	10.3557	8.95068	NMDA receptor synaptonuclear signaling and neuronal migration factor	NM_001130969	9q34.3
TC1500010744.hg.1	GCOM1	5.83488	8.38118	7.76195	9.19953	3.77676	6.88893	7.53316	9.15776	GRINL1A complex locus 1	NM_001018090	15q21.3
TC1100011367.hg.1	UNC93B1	9.88567	9.34378	9.61587	9.18999	10.7484	9.7552	9.89421	8.89422	unc-93 homolog B1 (C. elegans)	NM_030930	11q13
TC0300010476.hg.1	SGOL1	9.91447	9.8506	8.13201	9.1888	8.23064	9.80682	8.58816	9.24711	shugoshin-like 1 (S. pombe)	NM_001012409	3p24.3	Oocyte meiosis
TC1900011763.hg.1	APOC4-APOC2	7.37758	7.81257	8.1399	9.18871	6.36429	7.84198	8.36899	8.96964	APOC4-APOC2 readthrough (NMD candidate)	NR_037932	19q
TC1600011446.hg.1	SPG7	8.9436	8.79474	9.23924	9.18417	9.1007	9.24637	9.46672	9.21983	spastic paraplegia 7 (pure and complicated autosomal recessive)	NM_003119	16q24.3
TC1300008400.hg.1	SHISA2	7.79723	8.02308	9.74793	9.17978	8.30389	8.84458	10.4269	9.25652	shisa family member 2	NM_001007538	13q12.13
TC1800007927.hg.1	DLGAP1	6.01884	8.2994	5.35043	9.17613	4.21427	8.06796	6.18665	9.06051	discs, large (Drosophila) homolog-associated protein 1	NM_001003809	18p11.31
TC1700012482.hg.1	SIRT7	7.43155	7.61424	10.1359	9.17348	9.32663	8.45926	9.41867	8.22266	sirtuin 7	NM_016538	17q25
TC0200016768.hg.1	PECR	8.62667	8.46054	7.78581	9.165	10.4878	9.6913	7.55135	8.98201	peroxisomal trans-2-enoyl-CoA reductase	NM_018441	2q35	Biosynthesis of unsaturated fatty acids, Peroxisome
TC0600009310.hg.1	GJA1	9.39232	8.01197	10.9875	9.16376	10.152	8.45531	11.1186	8.59586	gap junction protein alpha 1	NM_000165	6q22.31	Inactivation of Gsk3 by AKT causes accumulation of b-catenin in Alveolar Macrophages, Arrhythmogenic right ventricular cardiomyopathy (ARVC), Gap junction
TC1700007016.hg.1	TRPV2	7.39223	7.52269	8.24139	9.16236	7.14116	8.18895	8.15988	9.00504	transient receptor potential cation channel, subfamily V, member 2	NM_016113	17p11.2
TC1800007863.hg.1	ENOSF1	9.05341	9.89355	7.18684	9.14523	6.37156	9.14612	6.89853	9.87131	enolase superfamily member 1	NM_001126123	18p11.32
TC1800006902.hg.1	TTC39C	9.14081	8.7513	9.6762	9.1384	9.90521	9.15741	9.9951	9.2518	tetratricopeptide repeat domain 39C	NM_001135993	18q11.2
TC0800011208.hg.1	HRSP12	9.6266	8.87276	10.1689	9.13523	9.10107	8.7802	10.1216	9.61478	heat-responsive protein 12	NM_005836	8q22
TC1700008452.hg.1	GDPD1	8.73111	8.51216	8.77705	9.13254	8.19812	7.07905	8.25517	9.29538	glycerophosphodiester phosphodiesterase domain containing 1	NM_001165993	17q22
TC0800010138.hg.1	RAB11FIP1	9.2093	9.10955	10.012	9.12779	10.3002	9.93581	9.98821	9.46195	RAB11 family interacting protein 1 (class I)	NM_001002814	8p11.22	Endocytosis
TC0600014192.hg.1	RP11-307P5.1	7.25391	6.97593	8.53289	9.12531	6.29149	6.64906	8.24051	8.87957		ENST00000427015
TC1900010595.hg.1	PPP1R14A	10.7669	9.36186	11.2248	9.11394	9.47237	8.96934	9.67371	8.36688	protein phosphatase 1, regulatory (inhibitor) subunit 14A	NM_001243947	19q13.1	Vascular smooth muscle contraction
TC1200011506.hg.1	BTG1	7.04	6.9228	8.38348	9.09889	6.77649	6.75686	7.98551	8.95316	B-cell translocation gene 1, anti-proliferative	NM_001731	12q22	BTG family proteins and cell cycle regulation, RNA degradation
TC0600012827.hg.1	WASF1	8.49299	7.87568	9.94207	9.0928	7.3648	6.74494	9.93743	8.74545	WAS protein family, member 1	NM_001024934	6q21	How does salmonella hijack a cell, Rac 1 cell motility signaling pathway, Y branching of actin filaments, Adherens junction, Bacterial invasion of epithelial cells, Fc gamma R-mediated phagocytosis, Regulation of actin cytoskeleton, Shigellosis
TC0300012881.hg.1	SLC33A1	8.84562	8.51311	9.65838	9.09251	9.46802	8.52827	9.77752	9.00103	solute carrier family 33 (acetyl-CoA transporter), member 1	NM_001190992	3q25.31	Glycosphingolipid biosynthesis - ganglio series, Metabolic pathways
TC0100014855.hg.1	GBP4	6.00635	7.03394	7.20959	9.08159	5.52967	7.07127	8.17849	8.69957	guanylate binding protein 4	NM_052941	1p22.2
TC0800012173.hg.1	EPPK1	10.2381	10.7466	8.29339	9.07189	10.7473	12.2522	6.67234	9.31817	epiplakin 1	NM_031308	8q24.3
TC1200010185.hg.1	ITPR2	7.52465	8.10597	7.83568	9.0674	7.34754	7.93128	7.81068	8.69174	inositol 1,4,5-trisphosphate receptor, type 2	NM_002223	12p11	Alzheimer's disease, Calcium signaling pathway, Gap junction, Gastric acid secretion, GnRH signaling pathway, Long-term depression, Long-term potentiation, Oocyte meiosis, Pancreatic secretion, Phosphatidylinositol signaling system, Salivary secretion, Vascular smooth muscle contraction
TC1700012338.hg.1	P2RX5-TAX1BP3	6.94858	6.09692	9.51734	9.06014	7.14448	5.02764	10.5469	8.54224	P2RX5-TAX1BP3 readthrough (NMD candidate)	NR_037928	17p
TC1700012337.hg.1	P2RX5	7.00139	6.4112	10.0155	9.04223	7.07179	5.34936	10.6641	8.6538	purinergic receptor P2X, ligand gated ion channel, 5	NM_001204519	17p13.3	Calcium signaling pathway, Neuroactive ligand-receptor interaction
TC0200010421.hg.1	AOX1	6.38315	9.26988	7.13253	9.02178	6.41421	7.09482	8.14473	8.8352	aldehyde oxidase 1	NM_001159	2q33	Drug metabolism - cytochrome P450, Metabolic pathways, Nicotinate and nicotinamide metabolism, Tryptophan metabolism, Tyrosine metabolism, Valine, leucine and isoleucine degradation, Vitamin B6 metabolism
TC1000009851.hg.1	FRMD4A	8.80875	8.82386	9.86741	9.01299	7.55349	8.51078	10.1503	8.9836	FERM domain containing 4A	NM_018027	10p13
TC1300008449.hg.1	CDX2	6.78641	7.87179	6.44685	8.99917	7.66873	7.49279	8.42567	9.4192	caudal type homeobox 2	NM_001265	13q12.3
TC1800006749.hg.1	CEP192	9.23781	9.40762	8.02663	8.99098	7.11004	8.95205	7.47265	8.89358	centrosomal protein 192kDa	NM_032142	18p11.21
TC0X00009869.hg.1	ARHGEF9	8.71915	8.92337	7.94772	8.98738	6.42143	7.98063	7.03213	9.66331	Cdc42 guanine nucleotide exchange factor 9	NM_001173479	Xq11.1
TC1800007849.hg.1	THOC1	8.89663	9.73832	7.52748	8.97281	8.477	9.69519	7.02857	9.1485	THO complex 1	NM_005131	18p11.32	RNA transport, Spliceosome
TC0700011797.hg.1	SAMD9L	6.35424	7.54037	7.83571	8.96713	7.50674	7.13956	8.30892	8.77038	sterile alpha motif domain containing 9-like	NM_001303496	7q21.2
TC1000011964.hg.1	RAB11FIP2	9.33817	9.50377	9.67661	8.95067	10.7087	10.0828	9.72647	9.31611	RAB11 family interacting protein 2 (class I)	NM_014904	10q26.11	Endocytosis
TC0300008324.hg.1	PHLDB2	10.2336	10.4933	8.04592	8.94888	9.86366	10.3913	8.44613	9.17879	pleckstrin homology-like domain, family B, member 2	NM_001134437	3q13.2
TC1200007931.hg.1	SLC16A7	9.02658	9.83928	8.38668	8.94124	9.00093	9.75228	8.65868	9.35461	solute carrier family 16 (monocarboxylate transporter), member 7	NM_001270622	12q13
TC0500008233.hg.1	C5orf30	8.59814	8.37661	9.57764	8.93549	8.50022	8.37881	9.66854	9.20629	chromosome 5 open reading frame 30	NM_033211	5q21.1
TC0200006831.hg.1	VSNL1	6.13016	9.05747	7.16471	8.93033	6.95303	7.7975	8.23226	9.11655	visinin like 1	NM_003385	2p24.3
TC1700012109.hg.1	CD7	9.09754	7.83723	9.83638	8.92887	9.61599	8.5098	9.54036	8.82859	CD7 molecule	NM_006137	17q25.2-q25.3	Dendritic cells in regulating TH1 and TH2 Development, Hematopoietic cell lineage
TC0100013983.hg.1	TMEM53	8.11368	8.69394	9.78783	8.91428	8.96596	7.8694	9.69795	9.04449	transmembrane protein 53	NM_001300746	1p34.1
TC0400007857.hg.1	AREG	6.78622	7.34935	8.50483	8.9136	6.78009	7.82055	7.37983	8.88002	amphiregulin	NM_001657	4q13.3	ErbB signaling pathway
TC0300013084.hg.1	LRRC31	6.46349	8.13747	9.51004	8.91065	6.15656	5.55084	10.6905	9.08068	leucine rich repeat containing 31	NM_001277127	3q26.2
TC1200010857.hg.1	PHC1	9.01911	9.45858	8.92101	8.90495	9.78924	9.33031	9.51635	8.80049	Homo sapiens polyhomeotic homolog 1 (Drosophila), mRNA (cDNA clone MGC:87926 IMAGE:5788132), complete cds.	BC073964_2		The PRC2 Complex Sets Long-term Gene Silencing Through Modification of Histone Tails
TC0300007033.hg.1	MLH1	9.66492	9.14173	8.13221	8.89105	8.18383	8.86563	8.45304	8.91504	mutL homolog 1	NM_000249	3p21.3	Colorectal cancer, Endometrial cancer, Mismatch repair, Pathways in cancer
TC0100018308.hg.1	FCGR2A	8.2529	8.12755	7.11435	8.88662	8.28126	8.15534	8.51095	9.07139	Fc fragment of IgG, low affinity IIa, receptor (CD32)	NM_001136219	1q23	Fc gamma R-mediated phagocytosis, Leishmaniasis, Osteoclast differentiation, Phagosome, Staphylococcus aureus infection, Systemic lupus erythematosus
TC1900011398.hg.1	TMC4	9.64286	9.22918	7.70207	8.87948	8.9688	9.75015	7.17214	8.53648	transmembrane channel like 4	ENST00000446291	19q13.42
TC0100013349.hg.1	RSRP1	8.17876	8.52607	9.93454	8.87576	8.02769	8.51222	9.28798	8.8859	arginine/serine-rich protein 1	NM_020317	1p36.13-p35.1
TC0500007494.hg.1	RAB3C	5.95441	7.35023	7.39447	8.87354	5.72526	7.57886	7.66172	9.18363	RAB3C, member RAS oncogene family	NM_138453	5q13
TC0900006481.hg.1	VLDLR	6.80771	7.70817	7.59456	8.85559	6.80861	6.84606	7.29406	8.42205	very low density lipoprotein receptor	NM_001018056	9p24	Reelin Signaling Pathway
TC1200007731.hg.1	HOXC13	9.67278	9.65704	9.37584	8.85191	9.51766	8.74686	9.84852	9.12746	homeobox C13	NM_017410	12q13.3
TC1900007903.hg.1	WDR62	9.2008	9.44661	7.53792	8.83681	7.64137	9.01423	8.48452	8.85299	WD repeat domain 62	NM_001083961	19q13.12
TC0800007389.hg.1	C8orf4	7.71835	8.81635	7.85884	8.82701	9.62416	9.15225	8.24163	9.16726	chromosome 8 open reading frame 4	NM_020130	8p11.2
TC1200012804.hg.1	PRIM1	10.323	9.85061	8.11018	8.82656	8.62886	9.33154	8.46832	9.07221	primase, DNA, polypeptide 1 (49kDa)	NM_000946	12q13	DNA replication, Metabolic pathways, Purine metabolism, Pyrimidine metabolism
TC0200012948.hg.1	GKN2	4.10719	4.4423	5.59598	8.82067	5.23309	5.0756	5.64837	8.02023	gastrokine 2	NM_182536	2p13.3
TC0400007836.hg.1	CXCL8	11.4207	12.1359	8.27164	8.81987	12.0167	12.7766	7.76703	9.13311	chemokine (C-X-C motif) ligand 8	NM_000584	4q13-q21	Amoebiasis, Bladder cancer, Chagas disease (American trypanosomiasis), Chemokine signaling pathway, Cytokine-cytokine receptor interaction, Epithelial cell signaling in Helicobacter pylori infection, Hepatitis C, Malaria, NOD-like receptor signaling pathway, Pathways in cancer, Rheumatoid arthritis, RIG-I-like receptor signaling pathway, Shigellosis, Toll-like receptor signaling pathway
TC1700012240.hg.1	TBC1D3H	9.83627	8.90772	9.83055	8.81478	8.46266	9.08475	9.27238	8.93705	Homo sapiens TBC1 domain family, member 3H (TBC1D3H), mRNA.	NM_001123392_17
TC0600012932.hg.1	HS3ST5	5.82169	5.45429	6.82101	8.80891	4.62066	5.17621	7.21091	8.32833	heparan sulfate (glucosamine) 3-O-sulfotransferase 5	NM_153612	6q21	Glycosaminoglycan biosynthesis - heparan sulfate / heparin
TC1800007895.hg.1	METTL4	9.59636	9.87592	8.34974	8.79529	7.61768	9.57195	7.28915	9.20456	methyltransferase like 4	NM_001308401	18p11.32
TC0500012340.hg.1	NR3C1	10.6092	10.425	10.5696	8.7912	11.419	10.8323	9.76731	9.16294	nuclear receptor subfamily 3, group C, member 1 (glucocorticoid receptor)	NM_000176	5q31.3	Chromatin Remodeling by hSWI/SNF ATP-dependent Complexes, Corticosteroids and cardioprotection, NFkB activation by Nontypeable Hemophilus influenzae, Visceral Fat Deposits and the Metabolic Syndrome, Neuroactive ligand-receptor interaction
TC0600014256.hg.1	GABBR1	8.09715	8.99395	9.14322	8.78169	9.27395	8.65996	9.56084	8.55304	gamma-aminobutyric acid (GABA) B receptor, 1	NM_021903	6p21.31	Neuroactive ligand-receptor interaction
TC1700008463.hg.1	DHX40	9.13341	8.89012	8.16167	8.77294	9.32287	9.05758	8.13773	8.62869	DEAH (Asp-Glu-Ala-His) box polypeptide 40	NM_001166301	17q23.1
TC0900011864.hg.1	VAV2	9.59356	7.28041	10.1886	8.76413	8.06256	7.48545	9.71971	8.18643	vav 2 guanine nucleotide exchange factor	NM_001134398	9q34.1	Phosphoinositides and their downstream targets., B cell receptor signaling pathway, Chemokine signaling pathway, Fc epsilon RI signaling pathway, Fc gamma R-mediated phagocytosis, Focal adhesion, Leukocyte transendothelial migration, Natural killer cell mediated cytotoxicity, Regulation of actin cytoskeleton, T cell receptor signaling pathway
TC0300010913.hg.1	CDCP1	11.1439	10.3881	10.3138	8.75803	11.4036	11.0809	9.25846	8.90054	CUB domain containing protein 1	NM_022842	3p21.31
TC1600011317.hg.1	NME4	12.0491	8.36043	11.3904	8.75092	10.7599	8.69556	10.6327	8.55274	NME/NM23 nucleoside diphosphate kinase 4	NM_001286433	16p13.3	Metabolic pathways, Purine metabolism, Pyrimidine metabolism
TC1900011329.hg.1	ZNF415	10.7614	9.24105	10.7715	8.74242	10.5865	10.0407	10.1778	9.05814	zinc finger protein 415	NM_001136038	19q13.42
TC1500007077.hg.1	WDR76	9.83582	9.85491	7.19839	8.73122	8.74051	9.39704	8.28462	8.64165	WD repeat domain 76	NM_001167941	15q15.3
TC0200014697.hg.1	ACVR1	8.20444	7.75976	9.37389	8.7289	9.11824	8.4738	9.17143	8.77835	activin A receptor type I	NM_001105	2q23-q24	ALK in cardiac myocytes, Cytokine-cytokine receptor interaction, TGF-beta signaling pathway
TC0500008229.hg.1	PAM	7.00476	7.81949	9.17387	8.72863	10.0214	8.62393	10.1841	7.88153	peptidylglycine alpha-amidating monooxygenase	NM_000919	5q14-q21
TC1100011348.hg.1	ACY3	7.37963	7.64	7.63991	8.71821	6.3442	7.37209	7.67254	8.90326	aminoacylase 3	NM_080658	11q13.2	Alanine, aspartate and glutamate metabolism, Histidine metabolism
TC0900007977.hg.1	CARD19	7.58601	8.21916	9.55501	8.71329	8.58175	8.07102	9.19193	8.76902	caspase recruitment domain family, member 19	NM_032310	9q22.31
TC0100013634.hg.1	TMEM54	8.7954	8.42097	9.61276	8.71005	9.0293	7.65805	9.5679	8.66788	transmembrane protein 54	NM_033504	1p35-p34
TC0800006837.hg.1	TUSC3	7.95081	6.7122	10.6341	8.70858	11.8405	8.11268	10.6048	8.60556	tumor suppressor candidate 3	NM_006765	8p22	Metabolic pathways, N-Glycan biosynthesis, Protein processing in endoplasmic reticulum
TC0X00009139.hg.1	AP1S2	8.87654	8.92511	9.72761	8.70241	7.80448	8.34626	9.64074	9.3532	adaptor-related protein complex 1 sigma 2 subunit	NM_001272071	Xp22.2	Lysosome
TC0100014743.hg.1	TTLL7	5.63538	7.81717	8.02847	8.69992	5.61998	7.58712	8.23065	8.60238	tubulin tyrosine ligase-like family member 7	NM_024686	1p31.1
TC1700010349.hg.1	C17orf75	8.91422	9.29904	8.03856	8.68424	8.06211	9.2158	7.88154	9.09384	chromosome 17 open reading frame 75	NM_022344	17q11.2
TC0400006491.hg.1	IDUA	7.38883	7.5774	8.9857	8.67905	8.45992	7.74314	9.30835	8.30134	iduronidase, alpha-L-	NM_000203	4p16.3	Glycosaminoglycan degradation, Lysosome, Metabolic pathways
TC0500007761.hg.1	TMEM171	9.43916	7.70709	9.73202	8.67667	8.32647	7.73394	9.00269	8.44322	transmembrane protein 171	NM_001161342	5q13.2
TC0500010865.hg.1	DEPDC1B	9.69394	9.56221	7.70173	8.66943	6.24555	8.8238	8.30867	9.07195	DEP domain containing 1B	NM_001145208	5q12.1
TC2100008252.hg.1	TMPRSS3	6.0347	7.1889	6.81869	8.66483	4.32394	6.62195	7.80042	8.5117	transmembrane protease, serine 3	NM_001256317	21q22.3
TC1300007731.hg.1	GPR180	8.56418	9.03826	7.73343	8.66364	8.4382	9.3987	8.14272	8.76466	G protein-coupled receptor 180	NM_180989	13q32.1
TC0700008430.hg.1	SDHAF3	7.62733	8.12572	7.73909	8.66179	7.82838	7.31526	8.30438	8.70151	succinate dehydrogenase complex assembly factor 3	NM_020186	7q21.3
TC1700010420.hg.1	SLFN11	7.42974	9.16983	6.2936	8.66017	6.83319	8.32864	7.49975	8.34106	schlafen family member 11	NM_001104587	17q12
TC0X00007176.hg.1	SSX1	7.68912	8.22567	10.3115	8.65862	9.12102	7.34299	11.3671	8.81866	synovial sarcoma, X breakpoint 1	NM_001278691	Xp11.23
TC1000011368.hg.1	ANKRD22	3.80533	4.98255	4.34764	8.65174	3.99204	4.7144	6.55942	8.65558	ankyrin repeat domain 22	NM_144590	10q23.31
TC0200014246.hg.1	POTEF	6.5563	8.06852	6.89278	8.65086	6.91803	8.35298	6.37747	8.20317	POTE ankyrin domain family, member F	NM_001099771	2q21.1
TC0200014809.hg.1	GALNT3	9.93545	11.2652	6.97474	8.65077	9.66172	11.2113	7.06703	8.70452	polypeptide N-acetylgalactosaminyltransferase 3	NM_004482	2q24-q31	Metabolic pathways, Mucin type O-Glycan biosynthesis
TC0X00007310.hg.1	TSPYL2	8.91299	8.94084	10.4821	8.64283	10.5544	10.1439	9.90374	9.14088	TSPY-like 2	NM_022117	Xp11.2
TC1700006774.hg.1	CYB5D1	8.64222	8.45879	7.38077	8.63679	9.16971	8.59736	7.57588	8.17668	cytochrome b5 domain containing 1	NM_144607	17p13.1
TC0600011455.hg.1	VARS	7.99955	7.94789	7.28195	8.63582	8.3513	7.86879	7.91602	8.34502	valyl-tRNA synthetase	ENST00000375663	6p21.3	Aminoacyl-tRNA biosynthesis, Valine, leucine and isoleucine biosynthesis
TC1700012228.hg.1	LRRC37B	7.75566	7.97621	7.80864	8.63554	7.10348	7.83612	7.45778	8.90097	leucine rich repeat containing 37B	NM_052888	17q11.2
TC1900011382.hg.1	MYADM	10.2024	10.7661	9.37124	8.63502	10.8539	10.6642	8.76689	9.13759	Memczak2013 ANTISENSE, CDS, coding, INTERNAL best transcript NM_001020819	hsa_circ_0000954
TC1000011450.hg.1	RBP4	5.14124	6.43172	9.62735	8.62051	5.61234	6.3052	8.8332	8.26924	retinol binding protein 4, plasma	NM_006744	10q23.33
TC1100012155.hg.1	PDGFD	4.79629	4.78943	6.13242	8.61777	5.01229	5.22461	6.42312	8.35392	platelet derived growth factor D	NM_025208	11q22.3	Focal adhesion, Gap junction, Melanoma, Prostate cancer, Regulation of actin cytoskeleton
TC1400006652.hg.1	ABHD4	8.14272	7.96951	9.60648	8.61542	8.09656	7.81457	9.12459	8.71176	abhydrolase domain containing 4	NM_022060	14q11.2
TC0200008894.hg.1	MERTK	8.37407	7.91706	9.00266	8.6058	9.83642	8.27762	9.79832	8.46874	MER proto-oncogene, tyrosine kinase	NM_006343	2q14.1
TC0400009747.hg.1	TMEM129	7.66348	7.80232	7.90537	8.5967	7.5868	7.48575	7.59265	8.40164	transmembrane protein 129, E3 ubiquitin protein ligase	NM_001127266	4p16.3
TC0600014093.hg.1	ZNRD1	8.69304	8.50398	8.04482	8.58576	9.36362	8.78509	8.18622	8.8038	zinc ribbon domain containing 1	NM_001278785	6p21.3	Metabolic pathways, Purine metabolism, Pyrimidine metabolism, RNA polymerase
TC2000007760.hg.1	TSHZ2	5.05154	6.6066	7.52972	8.57173	4.15722	4.9189	8.12704	8.41532	teashirt zinc finger homeobox 2	NM_001193421	20q13.2
TC0200010419.hg.1	SGOL2	8.91784	9.21013	6.94603	8.56804	6.69636	9.16572	7.56269	8.08209	shugoshin-like 2 (S. pombe)	NM_001160033	2q33.1
TC0200016710.hg.1	ANKRD36C	8.82055	10.0468	8.01072	8.56434	9.90464	10.8101	6.82072	9.15902	ankyrin repeat domain 36C	NM_001310154	2q11.1
TC0800010894.hg.1	HEY1	7.05294	6.22354	10.364	8.55273	6.90101	6.14844	9.69461	8.41988	hes-related family bHLH transcription factor with YRPW motif 1	NM_001040708	8q21
TC0800008122.hg.1	E2F5	8.94356	7.87638	9.61296	8.55105	8.25358	7.64617	10.4885	8.29118	E2F transcription factor 5, p130-binding	NM_001083588	8q21.2	Cell cycle, TGF-beta signaling pathway
TC1200006686.hg.1	DPPA3	7.7625	7.65095	7.06944	8.55035	6.76525	7.63761	6.81967	9.1148	developmental pluripotency associated 3	NM_199286	12p13.31
TC1200007359.hg.1	CNTN1	7.94305	8.87282	7.52657	8.54867	7.00679	9.08147	6.91317	8.08833	contactin 1	NM_001256063	12q11-q12	Cell adhesion molecules (CAMs)
TC1700009903.hg.1	ZNF624	7.28641	8.52211	7.39851	8.54543	7.82325	8.91005	7.90043	8.57488	zinc finger protein 624	NM_020787	17p11.2
TC0600012708.hg.1	BVES	10.8246	9.8637	9.80474	8.54359	8.62261	9.33817	9.19392	8.38093	blood vessel epicardial substance	NM_001199563	6q21
TSUnmapped00000812.hg.1	BCL2L14	7.92801	7.2792	7.43234	8.54002	7.99388	7.72222	8.17488	8.55948	BCL2-like 14 (apoptosis facilitator)	ENST00000630375	12p13-p12
TC0400007840.hg.1	CXCL1	10.0225	10.8623	6.99177	8.50112	10.9265	11.9444	7.42466	8.2997	chemokine (C-X-C motif) ligand 1 (melanoma growth stimulating activity, alpha)	NM_001511	4q21	Amoebiasis, Chemokine signaling pathway, Cytokine-cytokine receptor interaction, Epithelial cell signaling in Helicobacter pylori infection, NOD-like receptor signaling pathway, Rheumatoid arthritis
TC2000009898.hg.1	RP1-122P22.2	8.76221	9.19611	9.18347	8.4999	9.93396	9.43038	9.30007	8.66503		ENST00000412571
TC0600011590.hg.1	SPDEF	7.16752	7.52761	5.80431	8.49774	6.62446	7.43346	7.37899	7.58443	SAM pointed domain containing ETS transcription factor	NM_001252294	6p21.3
TC0X00010837.hg.1	MBNL3	7.00594	9.10854	6.71105	8.49244	6.71048	8.0897	7.32937	8.92318	muscleblind-like splicing regulator 3	NM_001170701	Xq26.2
TC0700013603.hg.1	RASA4	5.81176	5.31893	9.6326	8.48616	6.26724	5.48564	8.81755	8.18313	RAS p21 protein activator 4	NM_001079877	7q22
TC0500008202.hg.1	FAM174A	7.74991	6.67639	9.0229	8.48051	9.17121	7.55016	9.52458	8.24233	family with sequence similarity 174, member A	NM_198507	5q21.1
TC1900010163.hg.1	ZNF43	9.99907	8.4868	9.16995	8.47348	9.51053	8.88927	9.90571	8.86268	zinc finger protein 43	NM_001256648	19p13.1-p12
TC0100018499.hg.1	MUC1	7.26537	8.37606	5.71621	8.46996	4.93718	7.85204	6.19485	7.36253	mucin 1, cell surface associated	NM_001018016	1q21
TC0X00007537.hg.1	KIF4A	9.56895	9.9872	7.60867	8.46792	6.2492	9.27437	8.28669	9.00013	kinesin family member 4A	NM_012310	Xq13.1
TC0200011138.hg.1	UGT1A1	13.3627	8.07277	14.0966	8.46264	13.1109	8.57049	13.9901	7.76462	UDP glucuronosyltransferase 1 family, polypeptide A1	NM_000463	2q37	Ascorbate and aldarate metabolism, Drug metabolism - cytochrome P450, Drug metabolism - other enzymes, Metabolic pathways, Metabolism of xenobiotics by cytochrome P450, Other types of O-glycan biosynthesis, Pentose and glucuronate interconversions, Porphyrin and chlorophyll metabolism, Retinol metabolism, Starch and sucrose metabolism, Steroid hormone biosynthesis
TC1900008699.hg.1	ZNF528	9.20524	8.38859	9.63185	8.44338	9.53948	8.88002	9.0285	8.62081	zinc finger protein 528	NM_032423	19q13
TC1700012380.hg.1	SPAG5	8.14351	9.31027	6.13875	8.43725	6.12563	8.72594	7.91453	8.74565	sperm associated antigen 5	NM_006461	17q11.2
TC0100006865.hg.1	AGTRAP	8.67117	8.65341	9.14376	8.43345	9.81603	7.82171	9.38287	8.2305	angiotensin II receptor-associated protein	NM_001040194	1p36.22
TC1500009148.hg.1	OIP5	9.22819	9.57625	7.57982	8.42905	7.26764	9.03931	8.11847	8.75218	Opa interacting protein 5	NM_007280	15q15.1
TC0100018537.hg.1	SEC16B	5.71977	6.34749	6.86097	8.41497	5.63375	5.76489	7.21595	8.47903	SEC16 homolog B, endoplasmic reticulum export factor	NM_033127	1q25.2
TC2000009128.hg.1	ZHX3	8.16721	7.6016	7.93286	8.40497	6.2399	7.11374	7.9792	8.6201	zinc fingers and homeoboxes 3	NM_015035	20q12
TC2200006617.hg.1	TBX1	9.6554	7.66394	9.00476	8.396	9.322	8.29929	8.994	8.54141	T-box 1	NM_005992	22q11.21
TC1800008338.hg.1	KCTD1	9.21393	8.27698	9.29777	8.39266	9.25496	7.65405	9.57836	8.13104	potassium channel tetramerization domain containing 1	NM_001136205	18q11.2
TC2100008272.hg.1	WDR4	8.55011	8.82152	7.50607	8.38052	8.79971	9.32289	7.94169	8.25976	WD repeat domain 4	NM_001260474	21q22.3
TC1300007483.hg.1	BORA	9.28581	9.25853	7.55799	8.36763	7.68181	8.62653	8.00808	8.48669	bora, aurora kinase A activator	NM_001286746	13q22.1
TC1200007714.hg.1	AMHR2	6.94341	8.10729	6.77309	8.36584	7.42151	7.52059	6.78544	8.7998	anti-Mullerian hormone receptor, type II	NM_001164690	12q13	Cytokine-cytokine receptor interaction, TGF-beta signaling pathway
TC0X00007936.hg.1	CENPI	8.62155	8.78971	6.51045	8.36005	6.87328	8.03354	7.54743	8.05332	centromere protein I	NM_006733	Xq22.1
TC0300008952.hg.1	FAIM	10.2153	9.34842	9.28644	8.3584	10.4202	9.87163	9.64204	9.00435	Fas apoptotic inhibitory molecule	NM_001033030	3q22.3
TC0400009037.hg.1	MND1	9.42278	9.62984	7.68387	8.34105	7.97922	9.24476	8.08155	8.95966	meiotic nuclear divisions 1	NM_001253861	4q31.3
TC1200009734.hg.1	VAMP1	7.82839	8.0608	9.42265	8.33915	7.7389	8.12388	8.76934	8.21406	vesicle associated membrane protein 1	NM_001297438	12p	SNARE interactions in vesicular transport
TC0100009333.hg.1	GPSM2	9.33881	9.5886	7.24384	8.33585	6.33263	9.05279	8.05341	8.84972	G-protein signaling modulator 2	NM_013296	1p13.3
TC0200009331.hg.1	POTEE	6.82914	8.41486	6.67711	8.33483	7.1573	8.01587	6.44598	8.53232	POTE ankyrin domain family, member E	NM_001083538	2q21.1
TC0600011130.hg.1	HIST1H4C	8.01589	8.68653	7.5118	8.31215	6.9463	7.21473	7.63948	8.01893	Jeck2013 ANTISENSE, CDS, coding, INTERNAL, OVCODE, OVEXON, UTR3 best transcript NM_003542	hsa_circ_0003009		Systemic lupus erythematosus
TC1000012496.hg.1	AS3MT	8.74366	9.33687	7.40194	8.31187	7.01501	8.37227	7.68137	8.41774	arsenite methyltransferase	NM_020682	10q24.32
TC0400008943.hg.1	EDNRA	6.11212	6.60802	7.51741	8.30826	6.19256	6.35383	7.62192	8.23052	endothelin receptor type A	NM_001166055	4q31.22	Role of EGF Receptor Transactivation by GPCRs in Cardiac Hypertrophy, Calcium signaling pathway, Neuroactive ligand-receptor interaction, Vascular smooth muscle contraction
TC1000011579.hg.1	HPS1	7.74584	7.52704	9.07717	8.30409	9.32468	7.85396	8.79583	8.01545	Hermansky-Pudlak syndrome 1	NM_000195	10q23.1-q23.3
TC0200014160.hg.1	BIN1	9.11671	8.49571	9.9395	8.30298	8.17915	8.41927	8.68527	8.15559	bridging integrator 1	NM_004305	2q14
TC0600008156.hg.1	ENPP4	5.21479	7.36329	6.10721	8.30193	4.92292	7.04141	6.67404	8.21596	ectonucleotide pyrophosphatase/phosphodiesterase 4 (putative)	NM_014936	6p21.1
TC2100008143.hg.1	ERG	6.61389	6.9669	5.94703	8.29193	6.46746	6.35663	6.08445	8.17305	v-ets avian erythroblastosis virus E26 oncogene homolog	NM_001136154	21q22.3
TC0900010969.hg.1	CORO2A	5.42003	5.6837	7.38547	8.29003	5.09053	6.10258	6.51795	7.62002	coronin, actin binding protein, 2A	NM_003389	9q22.3
TC1500010045.hg.1	ULK3	6.61205	7.80788	7.05315	8.27516	7.73983	7.34024	7.53664	7.91372	unc-51 like kinase 3	NM_001099436	15q24.1	mTOR signaling pathway, Regulation of autophagy
TC1700007425.hg.1	TP53I13	6.14444	7.94567	6.49803	8.27142	7.12739	8.54115	6.32068	7.6511	tumor protein p53 inducible protein 13	NM_138349	17q11.2
TC0X00008351.hg.1	LOC100129520	4.27672	5.4175	6.67349	8.26255	5.38495	6.11357	7.20919	7.76846	testis expressed sequence 13-like	NM_001195272	Xq25
TC0100014218.hg.1	SCP2	9.70961	9.29374	9.19036	8.25109	9.52069	9.93384	8.76248	8.37802	Jeck2013 ANTISENSE, coding, INTERNAL, OVEXON, UTR3 best transcript NM_001007098	hsa_circ_0006906		Metabolic pathways, Peroxisome, PPAR signaling pathway, Primary bile acid biosynthesis
TC1800009258.hg.1	ZNF519	8.77372	8.86855	7.74363	8.24947	8.03428	9.02445	7.37973	9.29035	zinc finger protein 519	NM_145287	18p11.21
TC1800006447.hg.1	CLUL1	7.24197	9.15122	5.26935	8.24121	5.8938	8.44983	5.7332	8.44296	clusterin-like 1 (retinal)	NM_001289036	18p11.32
TC2100007821.hg.1	ADAMTS1	7.14783	8.71261	7.14117	8.23345	7.92598	9.20842	7.535	8.00738	ADAM metallopeptidase with thrombospondin type 1 motif 1	NM_006988	21q21.2
TC1900007456.hg.1	ZNF253	8.74093	7.23912	9.24012	8.2329	8.8279	8.32829	9.3875	8.49092	zinc finger protein 253	NM_021047	19p13.11
TC0700008626.hg.1	ORAI2	8.27645	7.85219	8.76221	8.23183	9.63915	9.37705	9.06953	8.11637	ORAI calcium release-activated calcium modulator 2	NM_001126340	7q22.1
TC0500007016.hg.1	LSP1P3	8.51289	8.799	8.57852	8.22528	9.32613	9.00794	8.58888	7.91664	lymphocyte-specific protein 1 pseudogene 3	NR_033961	5p13.3
TC2200007242.hg.1	APOL1	8.01604	7.78719	8.70959	8.22325	8.02624	7.60296	9.11294	7.7314	apolipoprotein L1	NM_001136540	22q13.1	African trypanosomiasis
TC0X00011365.hg.1	SSX5	4.53211	6.64593	5.20145	8.22264	4.71563	6.62878	6.20101	8.15244	synovial sarcoma, X breakpoint 5	NM_021015	Xp11.23
TC1100010290.hg.1	E2F8	9.97225	9.39634	7.68468	8.21292	6.58833	8.81012	7.84094	9.09438	E2F transcription factor 8	NM_001256371	11p15.1
TC0600014204.hg.1	CCR6	5.16106	5.48983	6.99281	8.2123	4.62532	5.34384	6.40576	7.48716	chemokine (C-C motif) receptor 6	NM_004367	6q27	Chemokine signaling pathway, Cytokine-cytokine receptor interaction
TC1200009242.hg.1	SNRNP35	7.61329	8.39789	7.67205	8.19886	8.84258	8.31535	7.78326	8.29529	small nuclear ribonucleoprotein, U11/U12 35kDa subunit	NM_022717	12q24.31
TC0200007590.hg.1	CHAC2	8.39891	8.4237	6.77919	8.19636	7.80876	7.38339	7.22549	8.07765	ChaC, cation transport regulator homolog 2 (E. coli)	NM_001008708	2p16
TC0500007881.hg.1	JMY	7.71281	7.66936	9.28255	8.19288	7.84767	6.7241	8.5354	7.92356	junction mediating and regulatory protein, p53 cofactor	NM_152405	5q14.1
TC1200006909.hg.1	EMP1	9.06701	9.3243	9.46158	8.1832	9.66872	10.0686	8.37842	7.59484	epithelial membrane protein 1	NM_001423	12p12.3
TC1500010886.hg.1	CALML4	8.502	8.46689	8.48598	8.18202	9.2256	9.11098	8.7607	8.01659	calmodulin-like 4	NM_001031733	15q23
TC1200009546.hg.1	SLC6A12	7.82859	7.80378	8.46546	8.16515	7.64392	7.13177	8.90275	7.80773	solute carrier family 6 (neurotransmitter transporter), member 12	NM_001122847	12p13
TC1900009076.hg.1	PLPP2	7.72746	6.78803	9.51005	8.16089	8.40322	6.40083	9.34476	8.55399	phospholipid phosphatase 2	NM_003712	19p13
TC0300008782.hg.1	IFT122	9.04743	9.13974	8.75913	8.14975	8.56513	8.85941	9.28795	8.1583	intraflagellar transport 122	NM_001280541	3q21
TC0900011713.hg.1	FNBP1	9.31386	9.236	8.85944	8.14143	9.38856	8.88597	8.80208	8.26782	formin binding protein 1	NM_015033	9q34
TC0100018471.hg.1	WARS2	8.98581	8.88435	6.9721	8.14053	8.35036	9.06807	7.12109	8.08559	tryptophanyl tRNA synthetase 2, mitochondrial	NM_015836	1p12	Aminoacyl-tRNA biosynthesis, Tryptophan metabolism
TC0X00011121.hg.1	GABRE	7.40292	6.57564	10.4454	8.13958	9.64809	7.65116	10.645	7.75886	gamma-aminobutyric acid (GABA) A receptor, epsilon	NM_004961	Xq28	Neuroactive ligand-receptor interaction
TC0200010577.hg.1	ADAM23	3.97091	6.47678	4.44517	8.09986	5.25778	7.83904	5.31148	8.16587	ADAM metallopeptidase domain 23	NM_003812	2q33
TC0400012923.hg.1	UGT2B17	6.61368	6.3159	7.17416	8.09508	5.98861	5.66911	6.36364	7.92209	UDP glucuronosyltransferase 2 family, polypeptide B17	NM_001077	4q13	Ascorbate and aldarate metabolism, Drug metabolism - cytochrome P450, Drug metabolism - other enzymes, Metabolic pathways, Metabolism of xenobiotics by cytochrome P450, Other types of O-glycan biosynthesis, Pentose and glucuronate interconversions, Porphyrin and chlorophyll metabolism, Retinol metabolism, Starch and sucrose metabolism, Steroid hormone biosynthesis
TC1100007106.hg.1	ANO3	5.99052	6.93133	6.57845	8.08869	5.32754	6.62296	5.25898	7.81198	anoctamin 3	NM_031418	11p14.2
TC0100016135.hg.1	SLAMF6	7.02507	7.40275	6.8088	8.08654	5.88208	7.20987	7.7526	8.18979	SLAM family member 6	NM_001184714	1q23.2
TC0300011036.hg.1	PRKAR2A	7.95081	7.61546	7.22582	8.08423	5.91047	7.45982	6.11713	7.39126	protein kinase, cAMP-dependent, regulatory, type II, alpha	NM_004157	3p21.3-p21.2	Actions of Nitric Oxide in the Heart, Activation of Csk by cAMP-dependent Protein Kinase Inhibits Signaling through the T Cell Receptor, AKAP95 role in mitosis and chromosome dynamics, Attenuation of GPCR Signaling, ChREBP regulation by carbohydrates and cAMP, Cystic fibrosis transmembrane conductance regulator (CFTR) and beta 2 adrenergic receptor (b2AR) pathway, GATA3 participate in activating …
TC1100012137.hg.1	MMP13	7.85121	6.36305	9.55419	8.07244	9.74324	7.14244	9.92346	7.93109	matrix metallopeptidase 13	NM_002427	11q22.3
TC0600011927.hg.1	SUPT3H	7.24144	8.28649	6.33845	8.06874	7.48643	8.49281	7.31714	8.47912	SPT3 homolog, SAGA and STAGA complex component	NM_001261823	6p21.1-p21.3
TC0200010911.hg.1	KCNE4	9.80888	7.04763	10.17	8.06727	10.5314	7.7117	9.51792	7.93465	potassium channel, voltage gated subfamily E regulatory beta subunit 4	NM_080671	2q36.1
TC0100008696.hg.1	HHLA3	7.62065	8.52305	8.92782	8.06543	8.55773	7.4562	8.84792	8.04228	HERV-H LTR-associating 3	NM_001031693	1p31.1
TC0200008811.hg.1	SH3RF3	8.12142	6.33024	9.77131	8.06302	8.52934	6.47606	10.4791	7.87164	SH3 domain containing ring finger 3	NM_001099289	2q13
TC1100007818.hg.1	DAGLA	6.7097	6.88361	8.87682	8.04212	7.2615	6.91103	8.69559	7.8611	diacylglycerol lipase, alpha	NM_006133	11q12.2
TC0100009183.hg.1	PALMD	4.59552	5.46591	4.56906	8.04144	4.3011	4.76422	4.90221	8.0413	palmdelphin	NM_017734	1p21.2
TC0200009680.hg.1	FMNL2	9.13776	8.76278	8.24712	8.03747	7.94779	7.84119	8.77184	7.68183	formin like 2	NM_052905	2q23.3
TC0200007296.hg.1	GALM	7.2507	7.79578	8.49785	8.03731	7.83068	7.15204	8.47147	7.73942	galactose mutarotase (aldose 1-epimerase)	NM_138801	2p22.1	Glycolysis / Gluconeogenesis
TC0300008550.hg.1	CSTA	5.25731	7.90128	6.26514	8.03301	8.60443	7.78078	6.5701	7.86221	cystatin A (stefin A)	NM_005213	3q21
TC1900008904.hg.1	KMT5C	8.46799	8.97351	6.76999	8.03161	7.54149	8.43718	7.34028	7.53823	lysine (K)-specific methyltransferase 5C	NM_032701	19q13.42
TC0400011620.hg.1	ZGRF1	8.88365	8.35303	7.64445	8.03041	7.29672	8.13772	7.62749	8.14954	zinc finger, GRF-type containing 1	NM_018392	4q25
TC0900009894.hg.1	KIAA1161	7.01399	8.848	7.54771	8.02703	7.00613	7.43313	6.83095	7.86705	KIAA1161	NM_020702	9p13.3
TC1900010720.hg.1	C19orf54	8.81507	8.65295	7.21107	8.0232	7.69946	7.43469	7.46873	7.84322	chromosome 19 open reading frame 54	NM_198476	19q13.2
TC0600012514.hg.1	AKIRIN2	8.35466	8.72882	8.92501	7.99987	8.13977	8.01481	9.18509	7.9533	akirin 2	NM_018064	6q15
TC1700006533.hg.1	DPH1	7.59806	7.90753	7.6206	7.98595	8.71186	8.76402	7.53143	8.56429	diphthamide biosynthesis 1	NM_001383	17p13.3
TC2000009360.hg.1	PREX1	8.77029	9.04144	8.66813	7.96974	8.06145	8.4692	8.10217	8.66712	Memczak2013 ALT_ACCEPTOR, ALT_DONOR, coding, INTERNAL, intronic best transcript NM_020820	hsa_circ_0001167		Chemokine signaling pathway
TC0X00009580.hg.1	CFP	7.62702	7.39166	8.46817	7.96536	9.24975	7.29278	8.88707	7.87422	complement factor properdin	NM_001145252	Xp11.4	Alternative Complement Pathway
TC0300006961.hg.1	CMTM8	7.40999	6.79919	8.89109	7.96406	8.0313	7.12829	8.2368	7.52397	CKLF-like MARVEL transmembrane domain containing 8	NM_178868	3p22.3
TC1500010672.hg.1	TARSL2	5.09008	4.60658	6.71724	7.95906	5.15419	5.11084	6.96347	7.82167	threonyl-tRNA synthetase-like 2	NM_152334	15q26.3	Aminoacyl-tRNA biosynthesis
TC0900011829.hg.1	RALGDS	7.81278	7.32468	8.75781	7.95774	8.13837	7.67083	8.51198	8.23803	ral guanine nucleotide dissociation stimulator	NM_001042368	9q34.3	Ras Signaling Pathway, Colorectal cancer, Pancreatic cancer, Pathways in cancer
TC0800009529.hg.1	PPP1R3B	7.7744	7.86574	7.36678	7.95252	6.79625	7.35857	6.88153	8.23731	protein phosphatase 1, regulatory subunit 3B	NM_001201329	8p23.1	Insulin signaling pathway
TC0600011135.hg.1	HIST1H3D	8.68586	9.21538	6.308	7.94245	5.98463	7.38075	7.38147	8.14046	histone cluster 1, H3d	NM_003530	6p22.1	Systemic lupus erythematosus
TC0100017666.hg.1	ABCB10	8.89166	9.41166	6.93408	7.92507	8.40063	8.79126	7.50253	8.07976	ATP binding cassette subfamily B member 10	NM_012089	1q42.13	ABC transporters
TC1100009285.hg.1	TMEM136	8.86434	8.54362	8.95932	7.91698	10.3753	9.29459	8.83026	8.22848	transmembrane protein 136	NM_001198670	11q23.3
TC0600006967.hg.1	EDN1	7.13696	9.04497	6.9951	7.87845	7.45113	9.71856	6.47633	7.77211	endothelin 1	NM_001168319	6p24.1	Hypoxia-Inducible Factor in the Cardiovascular System, NFAT and Hypertrophy of the heart (Transcription in the broken heart), Role of EGF Receptor Transactivation by GPCRs in Cardiac Hypertrophy, Melanogenesis
TC1100012471.hg.1	AMICA1	5.09213	5.73806	5.81239	7.87761	3.35282	5.51708	6.98556	7.69576	adhesion molecule, interacts with CXADR antigen 1	NM_001098526	11q23.3
TC0300009843.hg.1	TP63	7.00481	7.52084	6.48695	7.85491	7.47742	7.19099	6.6571	7.68814	tumor protein p63	NM_001114978	3q28
TC0500011240.hg.1	HOMER1	7.2749	7.19109	9.09495	7.82979	8.4545	7.08461	8.75113	7.98557	homer scaffolding protein 1	NM_001277077	5q14.2
TC0300006856.hg.1	RARB	8.18395	7.67641	8.70045	7.82634	8.94438	8.13589	9.04647	8.15109	retinoic acid receptor, beta	NM_000965	3p24.2	Nuclear Receptors in Lipid Metabolism and Toxicity, Non-small cell lung cancer, Pathways in cancer, Small cell lung cancer
TC0500012028.hg.1	SHROOM1	6.11878	6.83737	6.21001	7.826	6.85763	6.47751	7.17482	7.72026	shroom family member 1	NM_001172700	5q31.1
TC1700012143.hg.1	RAB40B	7.48083	7.23456	8.16307	7.81809	6.91575	6.87236	8.31112	7.71464	RAB40B, member RAS oncogene family	NM_006822	17q25.3
TC0500007415.hg.1	GPX8	10.2023	10.323	8.43155	7.81465	9.66405	8.97441	8.41667	8.051	glutathione peroxidase 8 (putative)	NM_001008397	5q11.2
TC0100011091.hg.1	C1orf53	5.8909	7.3253	6.85596	7.80148	6.577	7.72634	6.1972	7.12594	chromosome 1 open reading frame 53	NM_001024594	1q31.3
TC0300012190.hg.1	KPNA1	7.63569	7.11548	7.7736	7.7857	7.66144	8.06329	8.41226	7.76431	Transcript Identified by AceView, Entrez Gene ID(s) 3836	KPNA1
TC0900011501.hg.1	NR6A1	9.11935	8.55297	8.64322	7.78318	9.09614	8.06922	8.75389	7.85589	nuclear receptor subfamily 6, group A, member 1	NM_001278546	9q33.3
TC1700010731.hg.1	PSMC3IP	8.10908	8.29241	6.80337	7.77252	7.32755	8.37029	7.29801	7.79608	PSMC3 interacting protein	NM_001256014	17q21.2
TC0400006718.hg.1	SORCS2	7.74205	7.40268	8.3341	7.76385	7.65753	6.56681	8.94404	7.91675	sortilin-related VPS10 domain containing receptor 2	NM_020777	4p16.1
TC0100010720.hg.1	BRINP2	6.62197	6.58627	6.8994	7.75063	6.88663	6.62635	6.43121	7.37596	bone morphogenetic protein/retinoic acid inducible neural-specific 2	NM_021165	1q24
TC0200008291.hg.1	KDM3A	7.65568	7.29231	9.01858	7.74384	8.64912	7.93419	8.83529	7.26202	lysine (K)-specific demethylase 3A	NM_001146688	2p11.2
TC1200010968.hg.1	DDIT3	7.90862	7.75708	9.70424	7.74301	7.53111	7.50455	8.65713	8.3046	DNA-damage-inducible transcript 3	NM_001195053	12q13.1-q13.2	p38 MAPK Signaling Pathway , MAPK signaling pathway, Protein processing in endoplasmic reticulum
TC1200012110.hg.1	PEBP1	6.95627	7.36397	7.19134	7.73738	6.51119	7.20078	7.19744	7.54198	Memczak2013 ANTISENSE, coding, INTERNAL, UTR3 best transcript NM_002567	hsa_circ_0000445
TC1200009741.hg.1	NOP2	7.89925	7.93328	7.19063	7.73211	8.78451	7.79544	7.07915	7.80032	NOP2 nucleolar protein	NM_001033714	12p13
TC1800007595.hg.1	CCDC102B	5.81522	6.03886	6.65278	7.72841	5.74113	6.4494	6.66323	7.55835	coiled-coil domain containing 102B	NM_001093729	18q22.1
TC1900011733.hg.1	RAB4B	7.32014	6.85559	8.22405	7.72492	8.49275	7.5191	8.71167	7.94741	RAB4B, member RAS oncogene family	NM_016154	19q13.2
TC1100006888.hg.1	TEAD1	8.68311	7.99887	8.28539	7.69338	8.27229	8.35083	8.33941	7.57579	TEA domain family member 1 (SV40 transcriptional enhancer factor)	NM_021961	11p15.2
TC1000008385.hg.1	STAMBPL1	5.22067	6.51242	5.14534	7.68801	6.33385	6.74831	6.3589	7.61592	STAM binding protein-like 1	NM_020799	10q23.31
TC1100008900.hg.1	C11orf70	7.72214	7.35713	8.06592	7.67288	8.68247	7.34578	8.99615	7.41618	chromosome 11 open reading frame 70	NM_001195005	11q22.1
TC0700006529.hg.1	ELFN1	9.74536	6.53959	9.98759	7.66965	7.78253	6.4757	9.68234	7.46306	extracellular leucine-rich repeat and fibronectin type III domain containing 1	NM_001128636	7p22.3
TC0300013336.hg.1	LAMP3	9.08581	9.00985	6.88525	7.66703	13.7038	11.6078	7.31567	7.82952	lysosomal-associated membrane protein 3	NM_014398	3q26.3-q27	Lysosome
TC0600011635.hg.1	FKBP5	6.57165	7.96474	6.8305	7.65019	6.18914	7.44489	7.40089	8.03787	FK506 binding protein 5	NM_001145775	6p21.31
TC0800009891.hg.1	STC1	5.17061	5.41072	6.5459	7.64829	4.88355	5.63041	6.74784	7.6874	stanniocalcin 1	NM_003155	8p21.2
TC0100017834.hg.1	GNG4	6.71979	6.87398	8.53491	7.63648	5.9695	5.61543	8.28432	7.6027	guanine nucleotide binding protein (G protein), gamma 4	NM_001098721	1q42.3	Chemokine signaling pathway
TC2200009236.hg.1	GGT1	7.07731	6.2572	10.2711	7.6289	6.67082	5.974	9.03383	7.62272	gamma-glutamyltransferase 1	NM_001288833	22q11.23	Arachidonic acid metabolism, Cyanoamino acid metabolism, Glutathione metabolism, Metabolic pathways, Taurine and hypotaurine metabolism
TC0800008679.hg.1	COL14A1	7.97412	9.85157	7.034	7.62203	7.72495	9.71206	7.16133	7.62966	collagen, type XIV, alpha 1	NM_021110	8q23	Protein digestion and absorption
TC1400010780.hg.1	ATXN3	8.95146	8.2477	8.63336	7.61076	9.25786	8.6146	8.64074	8.30973	ataxin 3	NM_001127696	14q21	Protein processing in endoplasmic reticulum
TC0500009031.hg.1	SPINK5	7.53264	8.15361	6.79145	7.60742	6.22559	8.2099	6.95066	7.34654	serine peptidase inhibitor, Kazal type 5	NM_001127698	5q32
TC0300012900.hg.1	TIPARP	7.11083	6.47292	8.22883	7.58707	7.51616	7.25656	7.56911	7.46746	Memczak2013 ANTISENSE, CDS, coding, INTERNAL best transcript NM_001184717	hsa_circ_0001354
TC0X00007559.hg.1	GJB1	4.94424	6.34186	6.5738	7.57581	3.84397	4.84789	5.42024	6.99794	gap junction protein beta 1	NM_000166	Xq13.1
TC0600011943.hg.1	ENPP5	6.47047	8.36225	5.7153	7.57237	5.81513	6.8456	5.59064	7.13275	ectonucleotide pyrophosphatase/phosphodiesterase 5 (putative)	NM_001290072	6p21.1-p11.2
TC2100007534.hg.1	TEKT4P2	7.01894	6.98115	8.30706	7.56545	8.47402	7.06724	8.82041	7.93979	tektin 4 pseudogene 2	NR_038327	21p11.2
TC0200016626.hg.1	MBOAT2	7.3301	7.64841	8.71131	7.56347	7.46398	6.94983	9.37377	7.83697	membrane bound O-acyltransferase domain containing 2	NM_138799	2p25.1	Glycerolipid metabolism, Glycerophospholipid metabolism, Metabolic pathways
TC1900010715.hg.1	NUMBL	7.43079	7.41719	8.08472	7.55952	8.02718	7.22779	8.13344	7.14895	numb homolog (Drosophila)-like	NM_001289979	19q13.13-q13.2	Notch signaling pathway
TC1700007571.hg.1	ZNF830	9.8582	8.46178	9.1858	7.55721	9.73435	8.50918	8.68945	8.45329	zinc finger protein 830	NM_052857	17q12
TC0400012375.hg.1	CBR4	6.47628	6.97693	6.71531	7.55604	5.57234	6.13626	6.80263	7.57209	carbonyl reductase 4	NM_032783	4q32.3
TC1500010796.hg.1	SYNM	8.15882	7.52691	7.10025	7.55388	5.93686	7.66218	6.36585	7.63773	synemin, intermediate filament protein	NM_015286	15q26.3
TC1600006525.hg.1	CACNA1H	6.18953	7.23209	6.83533	7.55319	6.12681	7.49441	6.51817	7.48429	calcium channel, voltage-dependent, T type, alpha 1H subunit	NM_001005407	16p13.3	Calcium signaling pathway, MAPK signaling pathway
TC1200012744.hg.1	C1R	7.39792	9.06153	6.56201	7.54745	7.76761	9.11362	7.27625	7.73407	complement component 1, r subcomponent	NM_001733	12p13	Classical Complement Pathway, Complement Pathway, Complement and coagulation cascades, Phagosome, Staphylococcus aureus infection, Systemic lupus erythematosus
TC0100009611.hg.1	HSD3B2	4.63323	5.10608	4.88095	7.54356	4.41157	5.64477	5.04813	7.6102	hydroxy-delta-5-steroid dehydrogenase, 3 beta- and steroid delta-isomerase 2	NM_000198	1p13.1	Metabolic pathways, Steroid hormone biosynthesis
TC0X00007851.hg.1	FAM133A	7.416	6.89264	8.13828	7.53134	8.13714	7.3499	9.05382	7.11456	family with sequence similarity 133, member A	NM_001171109	Xq21.32
TC1600010951.hg.1	MAF	7.9202	5.56953	10.6298	7.52911	6.79782	5.28921	9.1514	7.72028	v-maf avian musculoaponeurotic fibrosarcoma oncogene homolog	NM_001031804	16q22-q23
TC1900011084.hg.1	DBP	9.24628	8.96338	8.1388	7.51616	8.6597	8.00769	8.36708	7.70631	D site of albumin promoter (albumin D-box) binding protein	NM_001352	19q13.3
TC1600006446.hg.1	HBA1	7.17714	6.72253	10.6461	7.51198	7.88827	6.30616	8.86413	8.07211	hemoglobin, alpha 1	NM_000558	16p13.3	Hemoglobin Chaperone, African trypanosomiasis, Malaria
TC1700007481.hg.1	RAB11FIP4	7.78998	8.01279	6.74082	7.50847	6.67087	8.03933	5.93669	7.61407	RAB11 family interacting protein 4 (class II)	NM_001303542	17q11.2	Endocytosis
TC1200010182.hg.1	BHLHE41	6.10176	6.63875	6.95355	7.49563	6.8061	6.79233	6.62128	7.90534	basic helix-loop-helix family, member e41	NM_030762	12p12.1	Circadian rhythm
TC0100015817.hg.1	THEM4	6.39596	7.24683	7.81914	7.49412	7.82167	7.36639	8.77415	7.44768	thioesterase superfamily member 4	NM_053055	1q21
TC1000012497.hg.1	BORCS7-ASMT	7.86958	8.41072	6.7237	7.48864	6.27542	7.58771	7.28504	7.91051	BORCS7-ASMT readthrough (NMD candidate)	NR_037644	10q
TC0500008470.hg.1	SNCAIP	6.20824	8.49877	6.99717	7.48627	5.61383	7.1346	5.71866	7.33431	synuclein alpha interacting protein	NM_001242935	5q23.2	Role of Parkin in the Ubiquitin-Proteasomal Pathway, Parkinson's disease
TC0X00009606.hg.1	SSX3	5.33656	7.07802	5.46807	7.48284	4.55652	5.38482	5.45704	6.91066	synovial sarcoma, X breakpoint 3	NM_021014	Xp11.23
TC0100016664.hg.1	COLGALT2	5.88005	6.0155	8.09509	7.47876	5.83257	5.79693	8.49678	7.88155	collagen beta(1-O)galactosyltransferase 2	NM_001303420	1q25	Lysine degradation, Other types of O-glycan biosynthesis
TC0100007800.hg.1	THRAP3	6.15324	6.35981	8.01338	7.47833	8.53475	8.15989	7.92957	7.51728	Jeck2013 ALT_ACCEPTOR, ALT_DONOR, coding, INTERNAL, intronic best transcript NM_005119	hsa_circ_0004157
TC0100010341.hg.1	FCER1G	5.18949	4.91157	8.65247	7.46118	4.20755	4.96629	7.84428	6.9403	Fc fragment of IgE, high affinity I, receptor for; gamma polypeptide	NM_004106	1q23	Fc Epsilon Receptor I Signaling in Mast Cells, Asthma, Fc epsilon RI signaling pathway, Natural killer cell mediated cytotoxicity
TC0X00009608.hg.1	SSX4B	6.79668	6.5588	5.40734	7.45288	5.78319	5.64354	6.78937	7.39466	synovial sarcoma, X breakpoint 4B	ENST00000595235	Xp11.23
TC0100014988.hg.1	F3	9.5738	7.82621	8.39537	7.45094	9.56471	8.32489	7.84101	7.29149	coagulation factor III (thromboplastin, tissue factor)	NM_001178096	1p22-p21	Extrinsic Prothrombin Activation Pathway, Complement and coagulation cascades
TC0500009488.hg.1	CREBRF	6.15316	5.78589	9.25804	7.4482	6.57767	6.78853	8.2279	7.0921	CREB3 regulatory factor	NM_001168393	5q35.1
TC1600008845.hg.1	CDT1	7.84482	8.86331	6.03511	7.44286	7.78436	7.51225	6.89116	7.13789	chromatin licensing and DNA replication factor 1	NM_030928	16q24.3	CDK Regulation of DNA Replication
TC1900008546.hg.1	PRRG2	7.65742	7.70979	6.48089	7.4398	7.33115	7.34871	5.79845	6.86443	proline rich Gla (G-carboxyglutamic acid) 2	NM_000951	19q13.33
TC1800008123.hg.1	CEP76	7.4602	7.81721	7.00279	7.43806	6.58	7.38803	5.70964	7.46142	centrosomal protein 76kDa	NM_001271989	18p11.21
TC1700010811.hg.1	HDAC5	7.05655	6.43665	8.45207	7.42821	8.35202	7.31864	7.78991	7.35622	histone deacetylase 5	NM_001015053	17q21	CARM1 and Regulation of the Estrogen Receptor, Control of skeletal myogenesis by HDAC & calcium/calmodulin-dependent kinase (CaMK), METS affect on Macrophage Differentiation, Regulation of PGC-1a
TC1100011122.hg.1	HRASLS5	8.55229	7.77984	5.62275	7.42813	8.15606	7.66675	5.45434	6.94472	HRAS-like suppressor family, member 5	NM_001146728	11q13.2
TC0500013296.hg.1	C1QTNF3-AMACR	6.28138	6.52816	5.75057	7.4204	6.00649	6.51122	6.81129	7.57838	C1QTNF3-AMACR readthrough (NMD candidate)	NR_037951	5p
TC1700008933.hg.1	GALR2	7.91716	7.77227	8.59778	7.41761	8.81319	7.22617	10.3188	7.81941	galanin receptor 2	NM_003857	17q25.3	Neuroactive ligand-receptor interaction
TC1600008005.hg.1	ADGRG1	3.89328	7.48561	5.51643	7.41634	5.89746	8.24122	4.8792	6.77136	adhesion G protein-coupled receptor G1	NM_001145770	16q21
TC2000008121.hg.1	C20orf96	7.37519	7.02504	7.90309	7.4111	7.05545	5.68894	7.97829	7.12145	chromosome 20 open reading frame 96	NM_080571	20p13
TC1800009026.hg.1	FBXO15	3.92994	4.78652	5.98731	7.3855	4.07434	4.10882	6.00997	6.36315	F-box protein 15	NM_001142958	18q22.3
TC1400007566.hg.1	SMOC1	10.4055	8.56292	9.26057	7.37931	8.51189	8.04803	8.54739	7.58414	SPARC related modular calcium binding 1	NM_001034852	14q24.2
TC0300012572.hg.1	CEP70	9.20747	9.3183	8.29619	7.36693	8.954	9.07329	8.55178	7.98618	centrosomal protein 70kDa	NM_001288964	3q22.3
TC1300008463.hg.1	FLT1	5.19897	5.51598	5.95347	7.36466	5.36969	5.10207	5.93749	6.88648	fms-related tyrosine kinase 1	NM_001159920	13q12	Actions of Nitric Oxide in the Heart, VEGF, Hypoxia, and Angiogenesis, Cytokine-cytokine receptor interaction, Endocytosis, Focal adhesion, Rheumatoid arthritis
TC0100013632.hg.1	FNDC5	6.58041	6.66158	11.7759	7.36113	6.56079	6.86572	8.79004	7.30032	fibronectin type III domain containing 5	NM_001171940	1p35.1
TC0300013839.hg.1	ACY1	6.3599	6.42578	6.81381	7.35119	5.53281	6.30495	6.18621	7.51529	aminoacylase 1	NM_000666	3p21.1	Arginine and proline metabolism, Metabolic pathways
TC2000009248.hg.1	NEURL2	6.12993	6.3102	6.61083	7.34027	6.26736	5.54026	6.67351	6.9791	neuralized E3 ubiquitin protein ligase 2	NM_001278535	20q13.12
TC0X00010653.hg.1	RNF113A	5.9391	6.4706	6.6446	7.33771	6.6672	6.83813	6.71022	7.08958	ring finger protein 113A	NM_006978	Xq24
TC0X00007522.hg.1	FAM155B	7.23091	7.23571	8.10608	7.33593	9.07987	6.98294	8.07133	7.56101	family with sequence similarity 155, member B	NM_015686	Xq13.1
TC1700007262.hg.1	MAP2K3	6.68024	7.39689	6.10487	7.33552	7.54978	7.39717	6.70753	7.53821	mitogen-activated protein kinase kinase 3	NM_002756	17q11.2	fMLP induced chemokine gene expression in HMC-1 cells, GATA3 participate in activating the Th2 cytokine genes expression, Human Cytomegalovirus and Map Kinase Pathways, Keratinocyte Differentiation, Links between Pyk2 and Map Kinases, MAPKinase Signaling Pathway, NFkB activation by Nontypeable Hemophilus influenzae, Signal transduction through IL1R, TNF/Stress Related Signaling, Toll-Like Recepto…
TC0700007061.hg.1	WIPF3	8.01843	7.05304	8.11521	7.31972	7.51465	6.76871	7.75985	7.13282	WAS/WASL interacting protein family, member 3	NM_001080529	7p14.3
TC0100013368.hg.1	PAQR7	5.50326	7.13927	5.31686	7.31487	6.45738	7.33579	6.61067	7.41149	progestin and adipoQ receptor family member VII	NM_178422	1p36.11	How Progesterone Initiates the Oocyte Maturation
TC0200008047.hg.1	ALMS1	7.10725	6.9748	7.55189	7.30384	8.1005	7.30473	8.2468	6.77552	Alstrom syndrome protein 1	NM_015120	2p13
TC1600008134.hg.1	CA7	4.96611	4.36112	5.70349	7.30134	4.12324	4.68487	5.83159	6.1542	carbonic anhydrase VII	NM_001014435	16q22.1	Nitrogen metabolism
TC0800007185.hg.1	RBPMS	10.7162	9.65044	9.39836	7.29709	9.63531	9.64781	8.95799	8.00107	RNA binding protein with multiple splicing	NM_001008710	8p12
TC0400009086.hg.1	GUCY1A3	3.72996	5.7468	3.6115	7.29685	3.6974	4.98624	3.72368	6.71384	guanylate cyclase 1, soluble, alpha 3	NM_000856	4q32.1	Ion Channels and Their Functional Role in Vascular Endothelium, Gap junction, Long-term depression, Purine metabolism, Salivary secretion, Vascular smooth muscle contraction
TC0800008658.hg.1	COLEC10	10.9619	8.90606	8.96297	7.29383	10.2664	9.84925	8.07862	7.49887	collectin sub-family member 10 (C-type lectin)	NM_006438	8q23-q24.1
TC0300013884.hg.1	C3orf58	6.29355	7.75281	8.00887	7.2893	8.89801	8.10409	8.56595	6.95304	chromosome 3 open reading frame 58	NM_001134470	3q24
TC1700010604.hg.1	NR1D1	7.70244	8.33812	8.28539	7.27725	7.9153	8.49877	7.78545	6.9862	nuclear receptor subfamily 1, group D, member 1	NM_021724	17q11.2	Circadian rhythm
TC0X00009988.hg.1	ZMYM3	7.69193	7.99728	7.02881	7.27627	7.30403	7.28193	6.52522	7.61694	zinc finger, MYM-type 3	NM_001171162	Xq13.1
TC0100016016.hg.1	NES	6.45317	7.17399	6.26138	7.26615	5.8762	6.60377	6.14665	6.85224	nestin	NM_006617	1q23.1
TC0200006674.hg.1	KLF11	8.61511	8.46027	9.52204	7.25789	8.79199	8.91454	8.40838	8.18979	Kruppel-like factor 11	NM_001177716	2p25
TC1500009508.hg.1	NEDD4	6.6448	7.15382	6.28089	7.24553	7.71406	7.7261	6.46893	7.22595	neural precursor cell expressed, developmentally down-regulated 4, E3 ubiquitin protein ligase	NM_001284338	15q	Endocytosis, Ubiquitin mediated proteolysis
TC1300008708.hg.1	ELF1	6.66395	6.89883	6.84896	7.2365	5.7334	6.30503	6.07278	7.96896	Memczak2013 ALT_ACCEPTOR, ALT_DONOR, coding, INTERNAL, intronic best transcript NM_172373	hsa_circ_0000477
TC1900008470.hg.1	GRIN2D	7.2657	6.55986	8.4532	7.23395	8.92957	7.55514	7.7935	7.03942	glutamate receptor, ionotropic, N-methyl D-aspartate 2D	NM_000836	19q13.33	Nitric Oxide Signaling Pathway, Alzheimer's disease, Amyotrophic lateral sclerosis (ALS), Calcium signaling pathway, Long-term potentiation, Neuroactive ligand-receptor interaction
TC0100012149.hg.1	FMN2	5.70711	6.79939	5.49365	7.21718	5.82888	6.95391	6.04762	6.92066	formin 2	NM_001305424	1q43	Dorso-ventral axis formation
TC1000012428.hg.1	AKR1C3	7.93347	7.28457	9.00865	7.21705	8.93103	7.89658	8.13152	6.96747	aldo-keto reductase family 1, member C3	NM_001253908	10p15-p14	Arachidonic acid metabolism, Metabolism of xenobiotics by cytochrome P450, Steroid hormone biosynthesis
TC0X00009036.hg.1	FAM9B	4.96202	7.05934	5.96816	7.20863	6.61865	6.91955	6.38647	7.36711	family with sequence similarity 9, member B	NM_205849	Xp22.32
TC0100013153.hg.1	TMCO4	6.75117	7.78826	6.62901	7.20366	7.24461	7.60223	6.60508	7.536	transmembrane and coiled-coil domains 4	NM_181719	1p36.13
TC1100008521.hg.1	B3GNT6	7.32816	7.71967	6.46789	7.19862	7.19694	7.24569	5.8944	6.67838	UDP-GlcNAc:betaGal beta-1,3-N-acetylglucosaminyltransferase 6	NM_138706	11q13.4	Metabolic pathways, Mucin type O-Glycan biosynthesis
TC0700013601.hg.1	RASA4B	5.83406	5.12224	8.88671	7.19533	5.71958	5.72139	7.81156	6.99355	RAS p21 protein activator 4B	NM_001277335	7q22.1
TC2100008128.hg.1	DSCR4	4.2231	6.37726	4.22133	7.19508	5.37775	6.7003	5.21508	7.0887	Down syndrome critical region 4	NM_005867	21q22.2
TC0600011953.hg.1	PLA2G7	5.4354	5.72423	7.66522	7.19132	5.64884	5.75892	7.86268	7.34807	phospholipase A2, group VII (platelet-activating factor acetylhydrolase, plasma)	NM_001168357	6p21.2-p12	Ether lipid metabolism, Metabolic pathways
TC0X00008674.hg.1	AFF2	7.17377	7.06828	7.94022	7.18725	7.698	6.34738	7.8717	7.1857	AF4/FMR2 family, member 2	NM_001169122	Xq28
TC0100013545.hg.1	SDC3	8.73948	7.18294	8.07755	7.18374	6.84476	6.22331	8.14051	6.46367	syndecan 3	NM_014654	1p35.2	Cell adhesion molecules (CAMs), ECM-receptor interaction, Malaria
TC0200014725.hg.1	BAZ2B	7.62863	7.35961	6.39008	7.14926	6.79286	7.16702	6.26318	7.11397	bromodomain adjacent to zinc finger domain 2B	NR_110586	2q24.2
TC0500007231.hg.1	PTGER4	9.5339	7.31221	8.35006	7.14605	8.82569	7.66429	7.42865	6.84267	prostaglandin E receptor 4 (subtype EP4)	NM_000958	5p13.1	Eicosanoid Metabolism, Neuroactive ligand-receptor interaction
TC1900008445.hg.1	ZNF114	10.2584	8.06544	9.84194	7.13439	8.85727	7.74501	7.93529	7.3274	zinc finger protein 114	NM_001301062	19q13.33
TC0700009082.hg.1	SMO	9.17213	9.18165	7.61175	7.12689	9.3643	8.96581	8.31439	6.93388	smoothened, frizzled class receptor	NM_005631	7q32.3	Sonic Hedgehog (Shh) Pathway, Basal cell carcinoma, Hedgehog signaling pathway, Pathways in cancer
TC0700006933.hg.1	STK31	8.20281	8.18201	5.83798	7.12371	9.37374	8.51982	6.53912	7.26326	serine/threonine kinase 31	NM_001260504	7p15.3
TC0100011105.hg.1	PTPRC	5.40451	6.15158	5.77232	7.11884	6.61779	6.40673	6.36084	7.2413	protein tyrosine phosphatase, receptor type, C	NM_001267798	1q31-q32	Activation of Csk by cAMP-dependent Protein Kinase Inhibits Signaling through the T Cell Receptor, B Lymphocyte Cell Surface Molecules, Lck and Fyn tyrosine kinases in initiation of TCR Activation, T Cytotoxic Cell Surface Molecules, T Helper Cell Surface Molecules, Cell adhesion molecules (CAMs), Fc gamma R-mediated phagocytosis, Primary immunodeficiency, T cell receptor signaling pathway
TC1400007769.hg.1	ADCK1	7.02138	7.18077	7.74851	7.11822	8.14178	6.99425	7.40644	6.94727	aarF domain containing kinase 1	NM_001142545	14q24.3
TC1500009561.hg.1	ALDH1A2	7.38302	7.9132	6.61891	7.11305	6.76114	7.37854	6.28666	7.21078	aldehyde dehydrogenase 1 family, member A2	NM_001206897	15q21.3	Metabolic pathways, Retinol metabolism
TC0400007749.hg.1	UGT2B7	4.41157	5.6348	6.12136	7.09743	4.79916	5.63662	6.08704	7.15547	UDP glucuronosyltransferase 2 family, polypeptide B7	NM_001074	4q13	Ascorbate and aldarate metabolism, Drug metabolism - cytochrome P450, Drug metabolism - other enzymes, Metabolic pathways, Metabolism of xenobiotics by cytochrome P450, Other types of O-glycan biosynthesis, Pentose and glucuronate interconversions, Porphyrin and chlorophyll metabolism, Retinol metabolism, Starch and sucrose metabolism, Steroid hormone biosynthesis
TC1800006657.hg.1	VAPA	7.16994	7.43762	6.6331	7.0923	6.14644	7.82144	5.72116	7.91765	Memczak2013 ALT_ACCEPTOR, ALT_DONOR, coding, INTERNAL, intronic best transcript NM_003574	hsa_circ_0000828		Tight junction
TC0700009243.hg.1	TMEM140	6.15224	6.16664	8.5985	7.08604	6.35689	6.18622	7.48816	6.71464	transmembrane protein 140	NM_018295	7q33
TC1500010754.hg.1	PLEKHO2	5.51183	5.95999	6.41061	7.08307	6.37092	6.18822	6.05759	6.72453	pleckstrin homology domain containing, family O member 2	NM_001195059	15q22.1	Cytokine-cytokine receptor interaction
TC0300011391.hg.1	ADAMTS9	7.80452	6.19021	8.84329	7.08037	8.04976	7.22152	8.49991	6.7327	ADAM metallopeptidase with thrombospondin type 1 motif 9	NM_182920	3p14.1
TC0200016344.hg.1	MTERF4	6.95211	6.84919	5.68624	7.0789	6.96292	6.93514	6.11922	7.41351	mitochondrial transcription termination factor 4	NM_182501	2q37.3
TC2000009579.hg.1	BMP7	9.76053	6.32027	7.78694	7.07713	7.08221	5.88798	7.47839	6.91921	bone morphogenetic protein 7	NM_001719	20q13	ALK in cardiac myocytes, Cytokine-cytokine receptor interaction, Hedgehog signaling pathway, TGF-beta signaling pathway
TC1300009622.hg.1	ZIC5	8.86926	6.26089	9.16151	7.06831	8.46948	6.68329	7.54647	6.97538	Zic family member 5	NM_033132	13q32.3
TC2000006736.hg.1	SPTLC3	5.55847	7.52759	5.55149	7.06805	4.64629	5.48045	5.80599	6.82284	serine palmitoyltransferase, long chain base subunit 3	NM_018327	20p12.1	Metabolic pathways, Sphingolipid metabolism
TC0700010334.hg.1	AGMO	7.56702	6.6661	6.55507	7.06046	4.16715	5.68354	5.47417	6.82496	alkylglycerol monooxygenase	NM_001004320	7p21.2
TC1700007858.hg.1	FKBP10	7.51202	7.03074	8.284	7.04643	7.64067	7.76687	9.20967	7.26868	FK506 binding protein 10	NM_021939	17q21.2
TSUnmapped00000664.hg.1	CACFD1	6.58549	6.74849	7.0129	7.03441	6.65426	7.03724	6.98082	7.01581	calcium channel flower domain containing 1	ENST00000630697	9q34
TSUnmapped00000600.hg.1	SURF1	7.15305	6.12886	6.89837	7.0248	6.66634	6.5966	6.94529	7.08767	surfeit 1	ENST00000630619	9q34.2
TC0400006930.hg.1	CPEB2	6.71399	5.77116	7.71665	7.01437	6.85044	6.64386	7.94593	7.04771	cytoplasmic polyadenylation element binding protein 2	NM_001177381	4p15.33
TC1400008486.hg.1	CRIP2	6.26783	6.75158	7.79532	7.01375	6.62016	6.71619	7.72287	7.11033	cysteine-rich protein 2	NM_001270837	14q32.3
TC1200011786.hg.1	NUAK1	9.01963	8.94539	8.23355	7.0039	8.4739	9.7083	7.56115	7.29343	NUAK family, SNF1-like kinase, 1	NM_014840	12q23.3
TC0700013502.hg.1	SNX8	7.31896	6.98806	7.52413	6.99677	8.37456	8.07824	7.60665	6.90197	sorting nexin 8	NM_013321	7p22.3
TC0200014269.hg.1	POTEI	6.18531	6.65436	5.6034	6.98848	6.28279	7.06327	3.79575	7.24978	POTE ankyrin domain family, member I	NM_001277406	2q21.1
TC0600007375.hg.1	HIST1H3H	7.18683	7.64408	6.08661	6.97699	5.29295	6.49241	6.04932	6.50615	histone cluster 1, H3h	NM_003536	6p22.1	Systemic lupus erythematosus
TC1700012308.hg.1	LLGL2	7.14074	7.56244	5.89619	6.97365	6.79101	7.34861	6.23056	7.39589	lethal giant larvae homolog 2 (Drosophila)	NM_001015002	17q25.1	Tight junction
TC0800006757.hg.1	C8orf49	6.88574	7.01182	6.19315	6.97197	6.45754	6.95986	6.04735	7.00182	chromosome 8 open reading frame 49	NR_103552	8p23.1
TC1700012348.hg.1	NEURL4	6.02032	5.85951	6.41527	6.95902	6.71847	6.46143	6.67351	7.55268	neuralized E3 ubiquitin protein ligase 4	NM_001005408	17p13
TC1300009249.hg.1	KLF12	5.06606	4.08794	7.79169	6.95747	5.34867	3.71661	8.67717	6.9101	Kruppel-like factor 12	NM_007249	13q22
TC0300014086.hg.1	ATP13A4	6.23184	7.37732	5.09719	6.94681	5.09482	6.14765	5.57309	6.85953	ATPase type 13A4	NM_032279	3q29
TC0100008697.hg.1	CTH	8.38167	7.98687	9.03361	6.9385	8.19189	7.90455	8.58906	7.24474	cystathionine gamma-lyase	NM_001190463	1p31.1	Cysteine and methionine metabolism, Glycine, serine and threonine metabolism, Metabolic pathways, Nitrogen metabolism, Selenocompound metabolism
TC1900011944.hg.1	FBXO17	8.58652	8.14337	8.49907	6.93801	7.32894	7.17426	7.89723	7.16695	F-box protein 17	NM_024907	19q13.2
TC0300013988.hg.1	PCBP4	8.50451	7.53355	8.36621	6.93316	8.11228	6.86198	7.90886	7.07288	poly(rC) binding protein 4	NM_001174100	3p21
TC0900008150.hg.1	TMOD1	6.7245	7.18479	8.26425	6.91839	6.37339	6.85793	8.12926	7.32026	tropomodulin 1	NM_001166116	9q22.3
TC2200008136.hg.1	PRAME	7.93472	6.16421	8.55711	6.90467	9.61413	5.80723	9.60035	6.59295	preferentially expressed antigen in melanoma	NM_001291715	22q11.22
TC1500010709.hg.1	ARHGAP11B	7.46556	7.20943	6.14071	6.88172	5.52345	7.28047	6.53463	6.89625	Rho GTPase activating protein 11B	OTTHUMT00000430732	15q13.2
TC0100013920.hg.1	C1orf210	7.65542	7.60333	5.97246	6.87448	7.11124	7.49575	5.03825	6.43227	chromosome 1 open reading frame 210	NM_001164829	1p34.2
TC0700010564.hg.1	HOXA10	7.90352	6.76742	7.31085	6.86302	7.59706	6.34893	7.45464	6.62781	homeobox A10	NM_018951	7p15.2
TC0100009534.hg.1	SLC22A15	6.52106	6.62718	6.2277	6.85879	6.03396	6.73374	5.98589	7.33372	solute carrier family 22, member 15	NM_018420	1p13.1
TC0800010224.hg.1	ZMAT4	4.38842	6.49009	5.52733	6.85471	5.91264	7.09949	4.79127	6.35895	zinc finger, matrin-type 4	NM_001135731	8p11.21
TC0400008134.hg.1	MMRN1	3.94307	4.27003	4.72605	6.83809	3.55606	3.84838	5.85313	6.12337	multimerin 1	NM_007351	4q22
TC0300012935.hg.1	SHOX2	7.23282	7.40548	7.11552	6.83572	7.03982	6.27669	8.06374	6.53063	short stature homeobox 2	NM_001163678	3q25.32
TC1900011977.hg.1	ZNF229	5.51691	7.13435	5.86663	6.83241	6.74127	7.48046	6.47064	7.0096	zinc finger protein 229	NM_001278510	19q13.31
TC1200012610.hg.1	SSPN	5.22623	6.92714	5.10715	6.81918	6.05934	6.54436	6.3097	6.95362	sarcospan	NM_001135823	12p11.2
TC0200015770.hg.1	GLB1L	6.78213	6.89548	5.70074	6.81523	7.18892	5.99299	6.08592	6.38185	galactosidase beta 1 like	NM_001286423	2q35
TC1300008614.hg.1	SPG20	7.17669	5.62892	7.81478	6.80607	8.7175	5.72947	9.48258	6.74144	spastic paraplegia 20 (Troyer syndrome)	NM_001142294	13q13.3
TC1400009353.hg.1	SIX4	8.44824	7.58593	7.40279	6.80438	8.31383	7.82097	7.23696	6.35545	SIX homeobox 4	NM_017420	14q23
TC0700012870.hg.1	KEL	10.0606	11.326	6.4086	6.80371	9.08741	11.3926	5.97154	6.94166	Kell blood group, metallo-endopeptidase	NM_000420	7q33
TC1500007583.hg.1	SLC51B	5.49251	5.70465	7.8935	6.79828	5.72599	5.59503	7.91285	7.04334	solute carrier family 51, beta subunit	NM_178859	15q22.31	Bile secretion
TC0300009944.hg.1	FAM43A	5.63104	5.75452	5.76579	6.79313	4.80487	5.406	6.03088	7.43855	family with sequence similarity 43, member A	NM_153690	3q29
TC0400012814.hg.1	CXCL6	8.39376	8.78991	6.17148	6.78119	6.9507	7.51385	5.98092	6.90949	chemokine (C-X-C motif) ligand 6	NM_002993	4q13.3	Chemokine signaling pathway, Cytokine-cytokine receptor interaction, Rheumatoid arthritis
TC0800008299.hg.1	SDC2	9.30756	4.81246	11.6798	6.78111	6.9979	5.06655	10.247	6.05323	syndecan 2	NM_002998	8q22-q23	Cell adhesion molecules (CAMs), ECM-receptor interaction, Malaria
TC0400011263.hg.1	SPARCL1	5.25662	4.95663	7.57186	6.77835	5.29563	5.36377	7.03456	6.26056	SPARC like 1	NM_001128310	4q22.1
TC0200016753.hg.1	CCDC141	6.45188	7.45596	6.09402	6.77448	5.25107	7.53877	6.07979	6.83857	coiled-coil domain containing 141	NM_173648	2q31.2
TC2200007662.hg.1	GTSE1	7.41619	7.45532	5.69278	6.77082	4.88186	6.72229	6.40201	6.72322	G-2 and S-phase expressed 1	NM_016426	22q13.2-q13.3	p53 signaling pathway
TC1500010753.hg.1	TLN2	6.80111	6.43232	6.05848	6.76047	5.29112	7.25456	5.70358	6.50086	talin 2	NM_015059	15q22.2	Focal adhesion
TC0200009902.hg.1	NOSTRIN	4.81557	5.53408	5.55791	6.75751	7.28655	6.42135	5.86998	6.45209	nitric oxide synthase trafficking	NM_001171631	2q31.1
TC0200015951.hg.1	PID1	6.94537	7.96866	5.49623	6.7541	6.86682	7.5494	6.45935	6.91547	phosphotyrosine interaction domain containing 1	NM_001100818	2q36.3
TC0X00006957.hg.1	XK	5.50038	6.12893	5.22948	6.74494	6.08811	5.85617	4.79271	5.78579	X-linked Kx blood group	NM_021083	Xp21.1
TC0400006639.hg.1	NSG1	4.6335	4.1347	7.86291	6.74197	4.17269	4.61705	8.41549	6.48468	neuron specific gene family member 1	NM_001040101	4p16.3
TC1100010123.hg.1	DKK3	5.23786	5.31514	7.27165	6.73405	5.90849	5.77065	7.1156	6.41342	dickkopf WNT signaling pathway inhibitor 3	NM_001018057	11p15.2
TC0100008066.hg.1	PTPRF	9.00265	8.0991	7.76465	6.72113	9.34326	8.70758	7.38374	6.54939	protein tyrosine phosphatase, receptor type, F	NM_002840	1p34	Adherens junction, Cell adhesion molecules (CAMs), Insulin signaling pathway
TC0700006669.hg.1	MIOS	6.92541	7.39276	6.26277	6.71696	7.90526	8.17307	6.37467	6.97304	missing oocyte, meiosis regulator, homolog (Drosophila)	NM_019005	7p21.3
TC0300012187.hg.1	WDR5B	7.49618	7.06149	7.3574	6.70941	8.03382	7.25762	7.45795	6.8753	WD repeat domain 5B	NM_019069	3q21.1
TC0600008722.hg.1	ZNF292	7.50164	6.79858	7.64787	6.69695	7.4034	7.52154	7.32734	6.75995	zinc finger protein 292	NM_015021	6q14.3
TC0700008292.hg.1	STEAP1	3.70544	5.74243	4.67613	6.69144	4.21615	4.78884	4.5045	6.40992	six transmembrane epithelial antigen of the prostate 1	NM_012449	7q21
TC0Y00006873.hg.1	CRLF2	7.17679	6.72184	7.74498	6.68759	6.94216	6.93842	7.71537	7.05801	cytokine receptor-like factor 2	NM_001012288	Xp22.3; Yp11.3	Cytokine-cytokine receptor interaction, Jak-STAT signaling pathway
TC0900009520.hg.1	PTPRD	4.69698	6.09957	4.27657	6.67511	4.36071	5.78821	4.08386	6.70621	protein tyrosine phosphatase, receptor type, D	NM_001040712	9p23-p24.3
TC1500009281.hg.1	DUOX2	4.10089	4.0803	4.80326	6.67171	4.20427	4.21487	5.73056	6.37488	dual oxidase 2	NM_014080	15q15.3
TC1200011037.hg.1	FAM19A2	6.56821	6.9888	5.22505	6.66996	4.10351	6.20271	6.4215	7.14847	family with sequence similarity 19 (chemokine (C-C motif)-like), member A2	NM_178539	12q14.1
TC0800010234.hg.1	SFRP1	5.02079	5.83591	4.93897	6.66857	4.7958	6.21379	5.3864	6.19662	secreted frizzled-related protein 1	NM_003012	8p11.21	Wnt signaling pathway
TC0200016570.hg.1	HOXD3	4.19483	4.35529	5.75533	6.66321	3.9264	3.89401	5.96948	6.25022	homeobox D3	NM_006898	2q31.1
TC0600013936.hg.1	LOC441178	4.59125	5.3742	5.49072	6.66302	4.48809	4.83104	5.26896	6.80307	uncharacterized LOC441178	NR_117092	6q27
TC1700006627.hg.1	SPNS2	5.65981	4.05524	9.90261	6.64002	5.52306	4.22206	7.71846	6.91345	spinster homolog 2 (Drosophila)	NM_001124758	17p13.2
TC1100012445.hg.1	BACE1	6.2946	5.61933	7.19864	6.6112	5.83009	5.86631	7.15131	6.44617	beta-site APP-cleaving enzyme 1	NM_001207048	11q23.2-q23.3	Alzheimer's disease
TC1200009759.hg.1	CDCA3	7.23178	7.50795	5.73741	6.58527	3.87539	7.27127	6.19687	6.61561	cell division cycle associated 3	NM_001297602	12p13
TC1200008726.hg.1	TCP11L2	6.28033	6.04716	8.11818	6.57708	6.10368	5.36839	7.76965	6.70412	t-complex 11, testis-specific-like 2	NM_001286262	12q23.3
TC0600009505.hg.1	TCF21	8.98395	6.57188	9.71275	6.55857	7.10872	6.98412	8.11808	6.65418	transcription factor 21	NM_003206	6q23.2
TC1500009737.hg.1	PPIB	5.58743	5.4639	5.4828	6.55697	4.33971	5.37553	5.66295	5.96491	Jeck2013 ALT_ACCEPTOR, ALT_DONOR, coding, INTERNAL, intronic, OVERLAPTX, OVEXON best transcript NM_000942	hsa_circ_0003150
TC1100009611.hg.1	JAM3	10.1637	6.202	10.391	6.55401	10.4586	6.87684	11.1427	7.42568	junctional adhesion molecule 3	NM_001205329	11q25	Cell adhesion molecules (CAMs), Epithelial cell signaling in Helicobacter pylori infection, Leukocyte transendothelial migration, Tight junction
TC0400009352.hg.1	CEP44	8.06713	8.02996	7.73409	6.54471	7.2121	7.77258	7.23839	6.33866	centrosomal protein 44kDa	NM_001040157	4q34
TC0X00007889.hg.1	DIAPH2	7.0235	6.04668	7.52935	6.5447	6.91032	6.11706	7.29389	6.89547	diaphanous-related formin 2	NM_006729	Xq21.33	Regulation of actin cytoskeleton
TC0X00009603.hg.1	SSX9	5.15758	7.35745	4.97407	6.53908	5.4568	5.79588	5.85547	6.82862	synovial sarcoma, X breakpoint 9	NR_073393	Xp11.23
TC0100014766.hg.1	LPAR3	5.75565	8.20436	5.77509	6.5348	5.81377	7.47464	5.34457	6.52566	lysophosphatidic acid receptor 3	NM_012152	1p22.3	Rho-Selective Guanine Exchange Factor AKAP13 Mediates Stress Fiber Formation, Neuroactive ligand-receptor interaction
TC0X00006816.hg.1	PDK3	5.27936	6.27629	5.4702	6.53363	4.52938	5.0917	5.33179	6.83101	pyruvate dehydrogenase kinase, isozyme 3	NM_001142386	Xp22.11
TC0100016755.hg.1	BRINP3	4.63948	4.10875	5.18855	6.53325	3.64619	4.64909	5.99157	7.20225	bone morphogenetic protein/retinoic acid inducible neural-specific 3	NM_199051	1q31.1
TC0100015867.hg.1	S100A3	5.08754	5.13666	5.63537	6.53036	5.2306	5.38136	5.2863	6.14732	S100 calcium binding protein A3	NM_002960	1q21
TC0100010939.hg.1	PLA2G4A	6.32034	7.01038	5.23232	6.52497	6.17859	6.45195	5.9835	6.62117	phospholipase A2, group IVA (cytosolic, calcium-dependent)	NM_001311193	1q25	Aspirin Blocks Signaling Pathway Involved in Platelet Activation, Eicosanoid Metabolism, Fc Epsilon Receptor I Signaling in Mast Cells, p38 MAPK Signaling Pathway , alpha-Linolenic acid metabolism, Arachidonic acid metabolism, Ether lipid metabolism, Fat digestion and absorption, Fc epsilon RI signaling pathway, Fc gamma R-mediated phagocytosis, Glycerophospholipid metabolism, GnRH signaling path…
TC0300009774.hg.1	HRG	6.22886	6.52605	5.71204	6.51938	4.79046	6.42885	5.99046	6.69098	histidine-rich glycoprotein	NM_000412	3q27
TC0700010348.hg.1	SOSTDC1	5.79959	5.74186	5.46777	6.50983	6.4771	5.86239	5.45624	6.28463	sclerostin domain containing 1	NM_015464	7p21.1
TC0700010358.hg.1	AGR3	7.57286	6.94201	5.79907	6.50262	5.11752	6.90635	4.47396	6.73442	anterior gradient 3, protein disulphide isomerase family member	NM_176813	7p21.1
TC0800007774.hg.1	CHD7	6.30483	5.99972	7.19242	6.49535	6.6243	5.62742	7.55535	6.21094	chromodomain helicase DNA binding protein 7	NM_017780	8q12.2
TC1300009797.hg.1	RAB20	5.49419	6.77652	5.52413	6.4866	5.24044	6.52932	4.92686	6.71551	RAB20, member RAS oncogene family	NM_017817	13q34
TC0600008931.hg.1	GRIK2	6.66571	6.44414	7.74678	6.48456	6.66567	5.80426	9.44461	5.83702	glutamate receptor, ionotropic, kainate 2	NM_001166247	6q16.3	Neuroactive ligand-receptor interaction
TC1100011886.hg.1	RAB38	6.93048	7.17356	6.0814	6.46986	6.28848	7.11206	5.68753	6.54257	RAB38, member RAS oncogene family	NM_022337	11q14
TC1200007690.hg.1	TNS2	5.30734	6.16788	5.60947	6.46718	6.49109	6.55343	5.68118	6.4479	tensin 2	NM_015319	12q13.13
TC1600007238.hg.1	CHP2	4.54191	6.25443	5.21152	6.44565	5.15683	6.06431	5.28265	6.09627	calcineurin-like EF-hand protein 2	NM_022097	16p12.2	Alzheimer's disease, Amyotrophic lateral sclerosis (ALS), Apoptosis, Axon guidance, B cell receptor signaling pathway, Calcium signaling pathway, Long-term potentiation, MAPK signaling pathway, Natural killer cell mediated cytotoxicity, Oocyte meiosis, T cell receptor signaling pathway, VEGF signaling pathway, Wnt signaling pathway
TC0600012544.hg.1	RRAGD	7.11033	6.16441	9.21568	6.43345	9.36946	6.67673	7.88667	6.4387	Ras-related GTP binding D	NM_021244	6q15
TC1500008232.hg.1	ISG20	5.38124	5.94154	5.97272	6.42605	6.50954	6.2646	6.15348	6.86544	interferon stimulated exonuclease gene 20kDa	NM_001303233	15q26
TC0700010443.hg.1	STEAP1B	4.57256	4.72361	5.24587	6.41583	5.0052	4.79663	4.58127	5.94407	STEAP family member 1B	NM_001164460	7p15.3
TC0100011446.hg.1	MIR205HG	6.08279	7.18516	5.4015	6.41227	5.92078	7.09128	5.75475	5.95686	MIR205 host gene	NM_001104548	1q32.2
TC2200007620.hg.1	FBLN1	7.76697	6.85851	7.51526	6.41156	6.45791	6.81653	7.52679	6.49107	fibulin 1	NM_001996	22q13.31
TC1900009639.hg.1	AP1M2	7.923	7.44892	5.82264	6.40808	7.79855	8.39411	5.62016	6.62408	adaptor-related protein complex 1, mu 2 subunit	NM_001300887	19p13.2	Lysosome
TC0700006852.hg.1	ABCB5	6.42802	6.50435	5.79646	6.39142	7.89265	6.59476	5.60923	6.54642	ATP binding cassette subfamily B member 5	NM_001163941	7p21.1	ABC transporters
TC0300008375.hg.1	ZDHHC23	5.31093	6.91733	4.95147	6.38062	5.38413	6.70808	4.93329	5.82574	zinc finger, DHHC-type containing 23	NM_173570	3q13.31
TC1400008546.hg.1	LINC01296	6.58896	6.32501	7.42982	6.37951	7.28263	6.30305	7.36927	6.35512	long intergenic non-protein coding RNA 1296	ENST00000546959	14q11.2
TC0700013338.hg.1	GLCCI1	6.09356	6.10053	7.53512	6.3777	7.69696	6.74236	6.90549	6.51581	glucocorticoid induced 1	NM_138426	7p21.3
TC0400010601.hg.1	COX7B2	5.0574	5.86358	5.24305	6.37316	4.98565	6.16203	5.48063	6.73377	cytochrome c oxidase subunit VIIb2	NM_130902	4p12	Alzheimer's disease, Cardiac muscle contraction, Huntington's disease, Metabolic pathways, Oxidative phosphorylation, Parkinson's disease
TC1300009505.hg.1	ABCC4	7.97974	7.73128	7.19825	6.36611	8.71804	8.7457	7.49976	6.83524	ATP binding cassette subfamily C member 4	NM_001105515	13q32	ABC transporters, Bile secretion
TC1200007804.hg.1	METTL7B	5.42937	5.56864	5.78921	6.36291	5.38053	5.20357	5.59509	6.27186	methyltransferase like 7B	NM_152637	12q13.2
TC2000009918.hg.1	BPI	4.4763	4.49915	6.74673	6.35789	4.60162	3.5651	7.10798	5.85971	bactericidal/permeability-increasing protein	NM_001725	20q11.23
TC1000008595.hg.1	R3HCC1L	5.61124	6.52049	7.32368	6.35758	6.54143	6.54318	6.99732	6.5835	R3H domain and coiled-coil containing 1-like	NM_001256619	10q24.2
TC0400007868.hg.1	PARM1	4.43971	4.06029	6.94162	6.34838	5.15936	4.67459	6.80488	5.62827	prostate androgen-regulated mucin-like protein 1	NM_015393	4q13.3-q21.3
TC1100006635.hg.1	STIM1	7.78947	7.77626	7.89718	6.34486	7.43266	7.62805	7.13573	6.93885	stromal interaction molecule 1	NM_001277961	11p15.5
TC1200008535.hg.1	ELK3	5.61725	5.24015	7.19005	6.29916	6.67457	5.36029	7.17957	6.16904	ELK3, ETS-domain protein (SRF accessory protein 2)	NM_001303511	12q23
TC0600014299.hg.1	GSTA3	6.20631	5.8731	6.62894	6.29222	4.79136	5.0834	7.0607	6.2062	glutathione S-transferase alpha 3	NM_000847	6p12.1	Drug metabolism - cytochrome P450, Glutathione metabolism, Metabolism of xenobiotics by cytochrome P450
TC1900011926.hg.1	ZNF91	7.59691	5.6932	7.48092	6.27271	6.76581	6.01004	7.45655	5.95626	zinc finger protein 91	NM_001300951	19p12
TC0100015364.hg.1	TSPAN2	10.2196	10.0866	7.30975	6.25815	8.56131	10.2459	7.69506	6.68825	tetraspanin 2	NM_001308315	1p13.2
TC0800008667.hg.1	NOV	3.65249	4.42827	5.14914	6.25043	3.89763	3.91286	5.06544	5.68025	nephroblastoma overexpressed	NM_002514	8q24.1
TC1400010749.hg.1	LINC01599	5.40169	5.1802	7.02337	6.248	5.30314	5.43647	6.60455	6.2478	long intergenic non-protein coding RNA 1599	NR_131171	14q21.3
TC0600009350.hg.1	RNF217	5.86632	6.0589	6.03393	6.24704	4.94557	5.68349	5.34928	6.63198	ring finger protein 217	NM_001286398	6q22.31
TC1900011915.hg.1	ZNF737	6.5259	6.21129	7.05275	6.24471	7.29959	6.58924	7.27981	6.19229	zinc finger protein 737	NM_001159293	19p12
TC1200010531.hg.1	SLC38A4	4.2365	5.40803	6.59346	6.23915	5.11644	4.43527	7.69989	6.16175	solute carrier family 38, member 4	NM_001143824	12q13
TC0600007244.hg.1	SCGN	4.99402	5.19723	4.85501	6.23819	3.19293	4.75298	5.37107	6.27086	secretagogin, EF-hand calcium binding protein	NM_006998	6p22.3-p22.1
TC0300012109.hg.1	IGSF11	5.7236	5.69856	7.13807	6.23129	5.77147	5.0983	6.86425	6.27534	immunoglobulin superfamily, member 11	NM_001015887	3q13.32
TC1700006946.hg.1	HS3ST3B1	4.91698	5.04123	6.76177	6.22957	5.10584	4.65117	6.4317	5.57603	heparan sulfate (glucosamine) 3-O-sulfotransferase 3B1	NM_006041	17p12	Glycosaminoglycan biosynthesis - heparan sulfate / heparin
TC0400007345.hg.1	LIMCH1	8.98188	8.80894	6.75495	6.22873	9.92709	9.15973	6.9981	6.39297	LIM and calponin homology domains 1	NM_001112717	4p13
TC1100012574.hg.1	SORL1	4.36397	4.90347	4.5753	6.22631	4.51144	5.45094	5.27127	6.32674	Memczak2013 ANTISENSE, CDS, coding, INTERNAL best transcript NM_003105	hsa_circ_0000366
TC1500007304.hg.1	C15orf65	4.93499	5.3761	5.21084	6.22515	5.51866	5.33423	5.50996	6.06333	chromosome 15 open reading frame 65	NM_001198784	15q21.3
TC1900006991.hg.1	SLC44A2	5.44999	5.34348	6.63603	6.20973	4.23643	4.28104	7.34957	5.55715	solute carrier family 44 (choline transporter), member 2	NM_001145056	19p13.1
TC0300014075.hg.1	TRIM59	8.14048	6.03157	7.83006	6.20533	7.75679	5.92744	7.59187	5.84591	tripartite motif containing 59	NM_173084	3q25.33
TC0300011706.hg.1	VGLL3	4.86641	6.51758	4.82773	6.19823	4.70296	5.86393	4.02379	5.47173	vestigial-like family member 3	NM_016206	3p12.1
TC0X00007274.hg.1	MAGED4B	4.11788	6.28157	4.42489	6.18767	3.93738	5.69604	3.94907	5.56625	melanoma antigen family D4B	NM_030801	Xp11
TC2100007420.hg.1	COL18A1	8.84947	8.52463	7.34421	6.18282	8.01331	8.21987	7.02435	6.38602	collagen, type XVIII, alpha 1	NM_030582	21q22.3	Protein digestion and absorption
TC0600008863.hg.1	MANEA	6.55776	7.21764	6.9267	6.17032	8.01015	6.11954	7.63552	6.41702	mannosidase, endo-alpha	NM_024641	6q16.1
TC0600008169.hg.1	MEP1A	3.69956	3.806	4.37314	6.16914	3.32923	3.56645	4.31404	5.83107	meprin A, alpha (PABA peptide hydrolase)	NM_005588	6p12-p11	Protein digestion and absorption
TC0500013143.hg.1	EXOC3	6.18236	5.75459	7.0747	6.15203	8.20411	5.5229	6.63577	6.00196	exocyst complex component 3	ENST00000509294	5p15.33	Tight junction
TC0500007138.hg.1	IL7R	4.81082	6.34475	4.72566	6.15173	5.74734	6.09854	4.15903	5.14203	interleukin 7 receptor	NM_002185	5p13	IL-7 Signal Transduction, Cytokine-cytokine receptor interaction, Hematopoietic cell lineage, Jak-STAT signaling pathway, Primary immunodeficiency
TC0200014738.hg.1	RBMS1	5.31683	6.14591	7.18714	6.14821	6.33716	6.71304	6.70566	6.4696	Memczak2013 ALT_ACCEPTOR, ALT_DONOR, coding, INTERNAL, intronic best transcript NM_016836	hsa_circ_0001077
TC0900011072.hg.1	ABCA1	6.14091	5.88482	7.13411	6.14592	6.86027	5.42495	6.47055	5.51924	ATP binding cassette subfamily A member 1	NM_005502	9q31.1	FXR and LXR Regulation of Cholesterol Metabolism, Nuclear Receptors in Lipid Metabolism and Toxicity, ABC transporters, Fat digestion and absorption
TC0200007907.hg.1	GKN1	4.59646	3.59644	4.3392	6.13367	4.22929	3.9589	3.05104	5.38204	gastrokine 1	NM_019617	2p13.3
TC0200014848.hg.1	ABCB11	5.05668	5.3416	6.70843	6.12423	5.93517	5.38733	6.80254	6.0441	ATP binding cassette subfamily B member 11	NM_003742	2q24	Multi-Drug Resistance Factors, Nuclear Receptors in Lipid Metabolism and Toxicity, ABC transporters, Bile secretion
TC0500007238.hg.1	C7	4.13008	5.10688	4.53388	6.12199	3.99247	5.70861	4.87051	6.78357	complement component 7	NM_000587	5p13	Alternative Complement Pathway, Cells and Molecules involved in local acute inflammatory response, Classical Complement Pathway, Complement Pathway, Lectin Induced Complement Pathway, Complement and coagulation cascades, Prion diseases, Systemic lupus erythematosus
TC0X00009341.hg.1	DMD	9.30075	6.54858	8.41895	6.10343	9.68426	6.60031	9.2079	6.28327	dystrophin	NM_000109	Xp21.2	Agrin in Postsynaptic Differentiation, Arrhythmogenic right ventricular cardiomyopathy (ARVC), Dilated cardiomyopathy, Hypertrophic cardiomyopathy (HCM), Viral myocarditis
TC1800007471.hg.1	PMAIP1	8.17773	7.27005	7.1007	6.10219	6.81141	6.82479	7.02009	6.17389	phorbol-12-myristate-13-acetate-induced protein 1	NM_021127	18q21.32	p53 signaling pathway
TC0100010526.hg.1	TBX19	5.79128	4.88473	6.51794	6.09126	5.8351	5.12384	6.78166	5.73734	T-box 19	NM_005149	1q24.2
TC0800008300.hg.1	CPQ	7.66495	5.91881	8.62853	6.0767	7.53819	5.92446	7.62983	5.99531	carboxypeptidase Q	NM_016134	8q22.2
TC0800011071.hg.1	TMEM64	5.77561	5.402	6.53504	6.07488	6.68177	5.40899	7.34262	5.52626	transmembrane protein 64	NM_001008495	8q21.3
TC1300008760.hg.1	EPSTI1	7.04458	7.33025	4.99752	6.06318	6.92912	7.44792	5.56661	5.92076	epithelial stromal interaction 1 (breast)	NM_001002264	13q13.3
TC1500008360.hg.1	SLCO3A1	11.631	6.87607	8.10553	6.05842	7.54955	6.70599	6.57073	5.72908	solute carrier organic anion transporter family, member 3A1	NM_001145044	15q26
TC0400012905.hg.1	QDPR	7.02923	6.63155	5.84753	6.05807	6.53432	6.82836	5.24427	6.49549	quinoid dihydropteridine reductase	NM_000320	4p15.31	Folate biosynthesis, Metabolic pathways
TC0300009310.hg.1	MLF1	5.97116	5.65314	7.20943	6.04294	7.37287	6.02381	8.78421	6.5874	myeloid leukemia factor 1	NM_001130156	3q25.1
TC1100010391.hg.1	MUC15	3.76698	5.70517	3.74626	6.03187	4.53842	6.06694	3.98942	6.01225	mucin 15, cell surface associated	NM_001135091	11p14.3
TC0200009312.hg.1	POTEJ	6.28347	5.89487	5.57871	6.01531	5.31572	6.42003	5.30505	6.47802	POTE ankyrin domain family, member J	NM_001277083	2q21.1
TC1700011578.hg.1	ABCA6	4.44834	4.46617	4.87643	6.01337	5.20342	4.63814	5.04504	6.26545	ATP binding cassette subfamily A member 6	NM_080284	17q24.3	ABC transporters
TC1100007262.hg.1	EHF	5.85498	7.06185	4.19411	6.00584	6.70264	7.1192	5.1175	5.86684	ets homologous factor	NM_001206615	11p12
TC0100015271.hg.1	OVGP1	5.18556	6.3052	6.80259	6.00423	6.11444	5.94434	6.49495	6.22417	oviductal glycoprotein 1	NM_002557	1p13
TC1600006826.hg.1	ABAT	4.68167	5.47187	4.94403	5.99697	5.14441	5.34501	5.01006	5.83566	4-aminobutyrate aminotransferase	NM_000663	16p13.2	Alanine, aspartate and glutamate metabolism, beta-Alanine metabolism, Butanoate metabolism, Metabolic pathways, Propanoate metabolism, Valine, leucine and isoleucine degradation
TC1700012386.hg.1	RFFL	6.73248	5.43529	7.08642	5.98941	6.35613	6.22987	6.6433	6.03903	ring finger and FYVE-like domain containing E3 ubiquitin protein ligase	NM_001017368	17q12
TC1700011442.hg.1	PECAM1	4.32328	5.22995	5.2951	5.97586	4.61213	5.16634	4.70638	6.40152	platelet/endothelial cell adhesion molecule 1	NM_000442	17q23.3	Adhesion and Diapedesis of Granulocytes, Adhesion and Diapedesis of Lymphocytes, Adhesion Molecules on Lymphocyte, Cell to Cell Adhesion Signaling, Monocyte and its Surface Molecules, Neutrophil and Its Surface Molecules, Cell adhesion molecules (CAMs), Leukocyte transendothelial migration, Malaria
TC1000007176.hg.1	MAP3K8	6.68871	6.77928	6.38715	5.96778	7.85345	8.0737	6.27419	5.71861	mitogen-activated protein kinase kinase kinase 8	NM_001244134	10p11.23	MAPKinase Signaling Pathway, MAPK signaling pathway, T cell receptor signaling pathway, Toll-like receptor signaling pathway
TC0100015797.hg.1	POGZ	4.67762	4.3557	5.10701	5.9674	4.90587	5.75783	4.13032	5.38516	Transcript Identified by AceView, Entrez Gene ID(s) 23126	POGZ
TC1300009858.hg.1	TUBGCP3	5.04553	5.67018	5.6877	5.96321	6.91507	5.89575	5.5687	6.15517	Transcript Identified by AceView, Entrez Gene ID(s) 10426	TUBGCP3
TC1300010032.hg.1	SOHLH2	8.67795	6.92449	8.47594	5.95574	11.5441	6.97258	10.2161	6.54219	spermatogenesis and oogenesis specific basic helix-loop-helix 2	NM_001282147	13q13.3
TC1000012117.hg.1	CHST15	10.9229	9.36458	8.36481	5.95359	11.0022	10.8655	7.10082	6.90903	carbohydrate (N-acetylgalactosamine 4-sulfate 6-O) sulfotransferase 15	NM_001270764	10q26	Glycosaminoglycan biosynthesis - chondroitin sulfate / dermatan sulfate
TC0300008904.hg.1	PPP2R3A	6.41327	5.94272	6.83505	5.92606	8.40418	5.67378	8.13068	5.8384	protein phosphatase 2, regulatory subunit B, alpha	NM_001190447	3q22.1	mRNA surveillance pathway
TC0400008119.hg.1	TIGD2	5.98091	5.72635	4.89469	5.92216	6.34493	6.48075	5.31314	5.89508	tigger transposable element derived 2	NM_145715	4q22.1
TC0200014361.hg.1	LYPD1	4.59206	6.0033	4.71483	5.91844	6.57105	6.87334	3.97928	6.35297	LY6/PLAUR domain containing 1	NM_001077427	2q21.2
TC1700006763.hg.1	ATP1B2	3.7755	3.74018	4.99468	5.91834	3.49665	4.39011	4.76031	5.85266	ATPase, Na+/K+ transporting, beta 2 polypeptide	NM_001303263	17p13.1	Aldosterone-regulated sodium reabsorption, Bile secretion, Carbohydrate digestion and absorption, Cardiac muscle contraction, Gastric acid secretion, Pancreatic secretion, Protein digestion and absorption, Proximal tubule bicarbonate reclamation, Salivary secretion
TC1200012714.hg.1	HSPB8	7.51784	6.12681	7.4143	5.91407	8.99191	7.51296	6.17045	5.18263	heat shock 22kDa protein 8	NM_014365	12q24.23
TC0200016700.hg.1	TRABD2A	5.05749	5.25089	5.11283	5.90596	4.98997	4.86831	5.36156	5.30593	TraB domain containing 2A	ENST00000489999	2p11.2
TC0200014775.hg.1	KCNH7	3.34402	4.3304	3.81263	5.90188	3.66271	3.46891	5.42916	6.2326	potassium channel, voltage gated eag related subfamily H, member 7	NM_033272	2q24.2
TC1900008061.hg.1	DLL3	5.89275	5.68951	8.73626	5.90166	6.92359	5.44802	7.14104	5.58696	delta-like 3 (Drosophila)	NM_016941	19q13	Notch signaling pathway
TC1100008174.hg.1	ALDH3B1	7.32856	7.57444	6.71303	5.89374	7.1716	7.17432	6.45234	6.00043	aldehyde dehydrogenase 3 family, member B1	NM_000694	11q13	Drug metabolism - cytochrome P450, Glycolysis / Gluconeogenesis, Histidine metabolism, Metabolic pathways, Metabolism of xenobiotics by cytochrome P450, Phenylalanine metabolism, Tyrosine metabolism
TC1900010782.hg.1	ATP1A3	5.18187	5.18412	7.54836	5.86904	5.78358	6.08007	6.20875	5.72242	ATPase, Na+/K+ transporting, alpha 3 polypeptide	NM_001256213	19q13.31	Aldosterone-regulated sodium reabsorption, Bile secretion, Carbohydrate digestion and absorption, Cardiac muscle contraction, Gastric acid secretion, Pancreatic secretion, Protein digestion and absorption, Proximal tubule bicarbonate reclamation, Salivary secretion
TC1100012285.hg.1	COLCA1	5.32433	4.53716	4.60025	5.86338	3.97389	4.47971	4.51403	5.61544	colorectal cancer associated 1	NM_001302644	11q23.1
TC1700012334.hg.1	TRPV1	5.28811	5.07943	6.69176	5.85044	6.16135	5.89011	6.43631	5.7296	transient receptor potential cation channel, subfamily V, member 1	NM_018727	17p13.2	Neuroactive ligand-receptor interaction
TC1400008816.hg.1	PRKD1	5.79431	4.55307	6.59092	5.84237	5.22525	4.98465	7.0477	6.19794	protein kinase D1	NM_002742	14q11
TC1500007531.hg.1	USP3	5.95394	5.4905	6.9359	5.83858	5.39161	6.04219	6.96911	6.14373	Memczak2013 ALT_ACCEPTOR, ALT_DONOR, coding, INTERNAL, intronic best transcript NM_006537	hsa_circ_0000611
TC0100012358.hg.1	OR2T2	6.44899	5.47023	4.82336	5.83707	5.43917	5.80014	5.39498	5.6871	olfactory receptor, family 2, subfamily T, member 2	NM_001004136	1q44	Olfactory transduction
TC0100016276.hg.1	FAM78B	4.96872	4.75485	6.76407	5.83112	3.90088	4.49708	6.46772	5.7181	family with sequence similarity 78, member B	NM_001017961	1q24.1
TC1300009169.hg.1	PCDH9	3.18344	3.7977	3.10698	5.82102	4.23054	3.84387	3.92356	4.04385	Memczak2013 ALT_ACCEPTOR, ALT_DONOR, coding, INTERNAL, intronic best transcript NM_203487	hsa_circ_0000491
TC0800007110.hg.1	EPHX2	4.50397	4.83811	5.08786	5.81855	4.86216	4.78672	5.10827	5.87457	epoxide hydrolase 2, cytoplasmic	NM_001256482	8p21	Eicosanoid Metabolism, Arachidonic acid metabolism, Metabolic pathways, Peroxisome
TC0X00010335.hg.1	NOX1	5.34936	4.91562	5.08916	5.81545	5.13891	5.05603	4.96644	5.98831	NADPH oxidase 1	NM_001271815	Xq22	CCR3 signaling in Eosinophils, Free Radical Induced Apoptosis, Leukocyte transendothelial migration, Osteoclast differentiation, Phagosome
TC0X00009780.hg.1	FGD1	6.47178	6.44774	6.31248	5.81498	6.77926	6.81493	6.77216	5.42635	FYVE, RhoGEF and PH domain containing 1	NM_004463	Xp11.21	Regulation of actin cytoskeleton
TC0800011129.hg.1	CDH17	3.60456	4.82748	5.13689	5.79964	4.37402	3.49199	4.53433	5.37909	cadherin 17, LI cadherin (liver-intestine)	NM_001144663	8q22.1
TC1900010833.hg.1	PSG5	6.17436	5.85484	5.05097	5.79002	5.86495	5.23354	5.46693	5.95239	pregnancy specific beta-1-glycoprotein 5	NM_001130014	19q13.2
TC0900011832.hg.1	GBGT1	5.35053	5.14575	6.53439	5.78962	5.20871	5.08835	6.26785	5.48759	globoside alpha-1,3-N-acetylgalactosaminyltransferase 1	NM_001282629	9q34.13-q34.3	Glycosphingolipid biosynthesis - globo series, Metabolic pathways
TC1200011882.hg.1	TRPV4	5.22807	5.51026	6.43029	5.75738	7.09579	5.85766	6.20639	5.45744	transient receptor potential cation channel, subfamily V, member 4	NM_001177428	12q24.1	Ion Channels and Their Functional Role in Vascular Endothelium
TC0100010393.hg.1	RGS4	6.5528	6.11699	8.49839	5.75433	6.49281	4.58102	9.75027	6.19203	regulator of G-protein signaling 4	NM_001102445	1q23.3
TC1900006932.hg.1	ZNF559-ZNF177	6.27303	4.07547	7.17933	5.75341	6.66849	4.63374	6.69142	5.87613	ZNF559-ZNF177 readthrough	NM_001172650	19p
TC1700012457.hg.1	AXIN2	7.26014	5.95733	6.39028	5.75268	6.915	5.89927	6.28496	5.59715	axin 2	NM_004655	17q24.1	Basal cell carcinoma, Colorectal cancer, Endometrial cancer, Pathways in cancer, Wnt signaling pathway
TC1100011118.hg.1	SLC22A25	4.71254	4.61829	6.0917	5.74706	4.74403	4.55126	6.50636	5.53222	solute carrier family 22, member 25	NM_199352	11q12.3
TC0700013442.hg.1	LSMEM1	5.14622	5.24063	7.55193	5.74677	5.08328	5.91758	6.87247	6.42389	leucine-rich single-pass membrane protein 1	NM_001134468	7q31.1
TC1800007355.hg.1	C18orf54	5.21104	5.5526	4.55996	5.7426	4.81791	5.52422	5.29561	5.56668	chromosome 18 open reading frame 54	NM_001288980	18q21.2
TC0100007584.hg.1	PTPRU	7.68125	7.05882	7.27649	5.74079	6.09706	6.93184	6.63597	6.43072	protein tyrosine phosphatase, receptor type, U	NM_001195001	1p35.3
TC0100010218.hg.1	KIRREL	9.57316	9.22808	7.26994	5.73739	10.6235	10.1388	7.05243	5.49545	kin of IRRE like (Drosophila)	NM_001286349	1q23.1
TC0500011775.hg.1	SEMA6A	5.62335	4.8111	7.57369	5.73083	5.37304	3.85643	8.81832	5.5524	sema domain, transmembrane domain (TM), and cytoplasmic domain, (semaphorin) 6A	NM_001300780	5q23.1	Axon guidance
TC1700010856.hg.1	C1QL1	5.68195	5.34531	7.18427	5.71959	5.14215	5.40288	6.26934	5.42774	complement component 1, q subcomponent-like 1	NM_006688	17q21
TC0100014127.hg.1	SPATA6	5.65409	5.66091	6.59745	5.7131	6.99578	5.37804	7.85102	6.26895	spermatogenesis associated 6	NM_001286238	1p33
TC1600011430.hg.1	CNTNAP4	3.53395	4.16175	3.02711	5.71302	3.34365	4.55096	3.42179	5.78949	contactin associated protein-like 4	NM_033401	16q23.1
TC0100008120.hg.1	HPDL	7.44174	6.05936	4.83414	5.7106	6.7368	5.67142	5.15633	5.43529	4-hydroxyphenylpyruvate dioxygenase-like	NM_032756	1p34.1
TC1700008262.hg.1	CACNA1G	7.24102	5.63545	7.36468	5.70423	6.10075	5.63592	6.23071	5.87731	calcium channel, voltage-dependent, T type, alpha 1G subunit	NM_001256324	17q22	Calcium signaling pathway, MAPK signaling pathway, Type II diabetes mellitus
TC0X00010331.hg.1	SYTL4	4.18891	4.76779	4.48395	5.703	3.54635	4.65518	4.01264	4.76213	synaptotagmin-like 4	NM_001129896	Xq21.33
TC0500007586.hg.1	RGS7BP	3.83283	5.60944	4.48554	5.70197	3.7642	4.52936	3.9352	5.8374	regulator of G-protein signaling 7 binding protein	NM_001029875	5q12.3
TC1200010903.hg.1	ANKRD52	3.96109	5.57393	4.93187	5.69292	4.92247	4.85658	4.57434	5.55705	Zhang2013 ALT_ACCEPTOR, ALT_DONOR, coding, INTERNAL, intronic best transcript NM_173595	hsa_circ_0092273
TC0600014276.hg.1	HLA-DMB	4.66389	5.79792	4.80759	5.69147	4.16475	5.18595	4.70847	5.36022	major histocompatibility complex, class II, DM beta	ENST00000414017	6p21.3	Allograft rejection, Antigen processing and presentation, Asthma, Autoimmune thyroid disease, Cell adhesion molecules (CAMs), Graft-versus-host disease, Intestinal immune network for IgA production, Leishmaniasis, Phagosome, Rheumatoid arthritis, Staphylococcus aureus infection, Systemic lupus erythematosus, Toxoplasmosis, Type I diabetes mellitus, Viral myocarditis
TC0400007962.hg.1	BMP3	4.91541	4.76074	5.10637	5.69094	4.77101	4.66105	5.31438	5.7736	bone morphogenetic protein 3	NM_001201	4q21
TC0200015246.hg.1	STAT4	4.29655	5.22309	5.07739	5.68964	4.96536	5.52619	5.4467	6.37995	signal transducer and activator of transcription 4	NM_001243835	2q32.2-q32.3	IL12 and Stat4 Dependent Signaling Pathway in Th1 Development, NO2-dependent IL 12 Pathway in NK cells, Jak-STAT signaling pathway
TC0X00007236.hg.1	GAGE12C	5.47914	6.21058	5.34233	5.68127	4.87	5.88481	4.54541	5.92056	G antigen 12C	NM_001098408	Xp11.23
TC0Y00007160.hg.1	KDM5D	5.55851	5.96162	6.36196	5.67879	6.87413	6.26179	6.10315	5.39344	lysine (K)-specific demethylase 5D	NM_001146705	Yq11
TC0100016476.hg.1	KIAA0040	4.12465	7.89607	3.39204	5.67168	3.47374	6.015	3.79314	4.62457	KIAA0040	NM_001162893	1q25.1
TC1300007870.hg.1	ITGBL1	3.65451	4.11051	4.08888	5.65982	4.16745	4.58222	4.39124	4.81249	integrin beta like 1	NM_001271754	13q33
TC0400008137.hg.1	CCSER1	3.22277	5.34423	3.75991	5.64182	4.03486	4.35463	4.67861	5.24197	coiled-coil serine rich protein 1	NM_001145065	4q22.1
TC0200008536.hg.1	ANKRD36	5.87311	5.86108	6.01614	5.63381	5.44292	6.5584	5.53141	5.37304	Transcript Identified by AceView, Entrez Gene ID(s) 375248	ANKRD36
TC0200009933.hg.1	ERICH2	4.79742	5.63523	4.91851	5.63345	7.36722	6.01735	5.40451	6.00182	glutamate rich 2	NM_001289947	2q31.1
TC0200014785.hg.1	FIGN	7.3782	6.08196	6.48965	5.62342	6.49274	5.62443	5.98553	5.20018	fidgetin	NM_018086	2q24.3
TC1900011746.hg.1	ARHGEF1	5.55661	6.15779	5.75226	5.62109	5.43951	5.97449	6.12738	5.71696	Rho guanine nucleotide exchange factor 1	OTTHUMT00000463380	19q13.13	PKC-catalyzed phosphorylation of inhibitory phosphoprotein of myosin phosphatase, Rho cell motility signaling pathway, Thrombin signaling and protease-activated receptors, Regulation of actin cytoskeleton, Vascular smooth muscle contraction
TC1700011435.hg.1	ICAM2	4.92765	4.79745	6.1776	5.61157	5.79158	5.40444	7.01871	5.35468	intercellular adhesion molecule 2	NM_000873	17q23.3	Adhesion and Diapedesis of Granulocytes, Adhesion and Diapedesis of Lymphocytes, Cell adhesion molecules (CAMs), Natural killer cell mediated cytotoxicity
TC1100006629.hg.1	ART1	5.96999	5.66443	6.0886	5.60148	5.47919	4.95637	6.50352	5.29467	ADP-ribosyltransferase 1	NM_004314	11p15
TC1700012178.hg.1	WSCD1	4.55552	4.81634	5.28287	5.60074	5.02724	4.91918	4.87916	5.19714	WSC domain containing 1	NM_015253	17p13.2
TC1500010134.hg.1	CIB2	5.52491	5.61802	6.27947	5.58783	6.28895	5.17682	6.22937	5.53475	calcium and integrin binding family member 2	NM_001271888	15q24
TC1200006948.hg.1	C12orf60	6.3038	6.11642	5.16746	5.58711	5.19509	5.49414	4.64281	5.46102	chromosome 12 open reading frame 60	NM_175874	12p12.3
TC1400009967.hg.1	TTC7B	8.16405	7.53925	6.686	5.58282	8.10475	6.99832	6.21564	5.8558	tetratricopeptide repeat domain 7B	NM_001010854	14q32.11
TC0X00009611.hg.1	SLC38A5	14.5805	4.72973	13.6725	5.58048	12.7885	5.34519	9.61913	4.88769	solute carrier family 38, member 5	NM_033518	Xp11.23
TC0100006787.hg.1	PIK3CD	5.81722	5.70378	5.03081	5.55725	5.00691	6.08421	5.15629	5.72146	phosphatidylinositol-4,5-bisphosphate 3-kinase, catalytic subunit delta	NM_005026	1p36.2	Acute myeloid leukemia, Aldosterone-regulated sodium reabsorption, Amoebiasis, Apoptosis, B cell receptor signaling pathway, Bacterial invasion of epithelial cells, Carbohydrate digestion and absorption, Chagas disease (American trypanosomiasis), Chemokine signaling pathway, Chronic myeloid leukemia, Colorectal cancer, Endometrial cancer, ErbB signaling pathway, Fc epsilon RI signaling pathway, F…
TC0X00009707.hg.1	MAGED4	4.39278	6.06486	4.99826	5.5511	4.68167	5.47703	4.71594	5.42629	melanoma antigen family D4	NM_001098800	Xp11.22
TC0200006725.hg.1	GREB1	4.12074	4.59429	4.81759	5.53921	3.76838	4.15508	4.62854	5.24748	growth regulation by estrogen in breast cancer 1	NM_014668	2p25.1	Downregulated of MTA-3 in ER-negative Breast Tumors
TC0600009019.hg.1	SOBP	7.5185	7.10838	7.25549	5.53072	6.8371	6.88717	7.02439	5.03799	sine oculis binding protein homolog	NM_018013	6q21
TC1200009375.hg.1	GLT1D1	7.92854	5.7115	6.59768	5.52874	5.96141	5.34282	5.95547	5.56486	glycosyltransferase 1 domain containing 1	NM_144669	12q24.33
TC0200016505.hg.1	CCDC138	5.77648	6.19179	5.63411	5.52704	6.07578	6.65202	5.78011	5.89185	coiled-coil domain containing 138	ENST00000609740	2q12.3
TC0X00011292.hg.1	PAGE5	4.25538	4.93955	6.00619	5.5182	5.32712	4.70169	6.1922	5.5522	P antigen family, member 5 (prostate associated)	NM_001013435	Xp11.21
TC1300008426.hg.1	USP12	4.86068	5.00862	5.15117	5.50999	5.13577	5.68932	5.63796	6.09386	Transcript Identified by AceView, Entrez Gene ID(s) 219333	USP12
TC1900008151.hg.1	ERICH4	5.81177	5.18984	4.73323	5.50708	4.61587	5.09158	5.25465	5.83605	glutamate rich 4	NM_001130514	19q13.2
TC0600009365.hg.1	NCOA7	5.61263	4.78323	4.08067	5.50111	4.91561	4.63466	4.10953	4.49636	Transcript Identified by AceView, Entrez Gene ID(s) 135112	NCOA7
TC1800007340.hg.1	DCC	4.81633	4.75217	5.85002	5.49142	4.91531	4.74351	6.01336	5.38421	DCC netrin 1 receptor	NM_005215	18q21.3	Axon guidance, Colorectal cancer, Pathways in cancer
TC0X00007285.hg.1	XAGE1B	4.21164	4.849	4.18982	5.49122	4.53857	5.04543	3.79698	4.76101	X antigen family, member 1B	NM_001097594	Xp11.22
TC0700009834.hg.1	LOC389602	3.9487	4.22279	4.74578	5.48949	5.16379	4.49413	4.71627	5.10842	uncharacterized LOC389602	NM_001291913	7q36.3
TC1100010505.hg.1	ABTB2	5.70798	4.6338	7.43664	5.48354	6.05925	5.40529	5.94584	5.29821	ankyrin repeat and BTB (POZ) domain containing 2	NM_145804	11p13
TC0300013125.hg.1	PLD1	4.38054	5.18903	5.20983	5.482	5.18295	5.56965	5.41867	5.46178	phospholipase D1, phosphatidylcholine-specific	ENST00000331659	3q26	Metabolism of Anandamide, an Endogenous Cannabinoid, Rac 1 cell motility signaling pathway, Ras Signaling Pathway, Endocytosis, Ether lipid metabolism, Fc gamma R-mediated phagocytosis, Glycerophospholipid metabolism, GnRH signaling pathway, Metabolic pathways, Pancreatic cancer, Pathways in cancer
TC0100012360.hg.1	OR2T5	6.31027	4.74341	6.23253	5.4816	5.75039	4.84543	5.68408	4.73985	olfactory receptor, family 2, subfamily T, member 5	NM_001004697	1q44	Olfactory transduction
TC0300008542.hg.1	CD86	4.33327	4.52198	4.40716	5.46534	3.94756	4.04605	5.04726	5.37602	CD86 molecule	NM_001206924	3q21	Th1/Th2 Differentiation, The Co-Stimulatory Signal During T-cell Activation, Allograft rejection, Autoimmune thyroid disease, Cell adhesion molecules (CAMs), Graft-versus-host disease, Intestinal immune network for IgA production, Rheumatoid arthritis, Systemic lupus erythematosus, Toll-like receptor signaling pathway, Type I diabetes mellitus, Viral myocarditis
TC0700012971.hg.1	ZNF425	5.13552	4.46522	6.48876	5.46312	5.24032	5.3102	6.26807	5.54192	zinc finger protein 425	NM_001001661	7q36.1
TC1100009618.hg.1	GLB1L2	5.29541	6.1009	5.0599	5.46241	6.12788	5.41574	5.01848	5.5759	galactosidase beta 1 like 2	NM_138342	11q25
TC0900009259.hg.1	UAP1L1	5.69401	4.6811	6.19905	5.45118	6.39797	5.47905	5.86276	5.40882	UDP-N-acetylglucosamine pyrophosphorylase 1 like 1	NM_207309	9q34.3	Amino sugar and nucleotide sugar metabolism, Metabolic pathways
TC1900012033.hg.1	ZNF347	6.88021	5.69671	6.69885	5.44955	6.88594	5.96578	6.43252	5.58887	zinc finger protein 347	NM_001172674	19q13.42
TC1000009865.hg.1	FAM107B	6.19822	5.80676	5.64506	5.4325	5.64916	6.099	5.0159	5.66503	Memczak2013 ALT_ACCEPTOR, ALT_DONOR, coding, INTERNAL, intronic best transcript NM_031453	hsa_circ_0000217
TC0100018565.hg.1	AGT	4.79897	5.32284	6.46472	5.43097	5.9111	5.86992	6.13715	5.34602	angiotensinogen (serpin peptidase inhibitor, clade A, member 8)	NM_000029	1q42.2	Angiotensin II mediated activation of JNK Pathway via Pyk2 dependent signaling, Angiotensin-converting enzyme 2 regulates heart function, Bioactive Peptide Induced Signaling Pathway, NFAT and Hypertrophy of the heart (Transcription in the broken heart), Role of EGF Receptor Transactivation by GPCRs in Cardiac Hypertrophy, Renin-angiotensin system
TC0600011818.hg.1	C6orf132	5.39127	5.58495	5.08514	5.43078	4.97569	5.99683	5.08948	4.99907	Zhang2013 ALT_ACCEPTOR, ALT_DONOR, coding, INTERNAL, intronic best transcript NM_001164446	hsa_circ_0092341
TC1100008199.hg.1	GAL	6.73116	5.77922	6.91358	5.41936	6.87991	5.29468	5.98149	5.55581	galanin/GMAP prepropeptide	NM_015973	11q13.3
TC0X00011289.hg.1	GAGE2B	5.11112	6.27263	4.60652	5.41542	4.24913	5.84058	4.34243	5.58387	G antigen 2B	NM_001098411	Xp11.23
TC0500007677.hg.1	MARVELD2	4.86054	6.34952	4.52593	5.41357	5.46395	5.9148	5.69147	4.61245	Transcript Identified by AceView, Entrez Gene ID(s) 153562	MARVELD2
TC1900009104.hg.1	PRSS57	5.15777	5.56417	6.73903	5.40395	5.513	5.20142	6.10021	5.41365	protease, serine, 57	NM_001308209	19p13.3
TC0100015895.hg.1	RAB13	6.71298	5.98112	8.43293	5.38918	8.5004	5.25155	9.19521	4.5791	RAB13, member RAS oncogene family	NM_001272038	1q21.2	Tight junction
TC1400007478.hg.1	GPHN	5.60251	4.86476	6.17172	5.38128	5.51071	4.96759	6.33758	4.96321	gephyrin	NM_001024218	14q23.3	Gamma-aminobutyric Acid Receptor Life Cycle
TC0400009526.hg.1	C4orf47	5.77436	4.71359	4.81358	5.38025	4.57726	4.4774	4.82058	5.75979	chromosome 4 open reading frame 47	NM_001114357	4q35.1
TC2200009195.hg.1	AIFM3	5.17126	6.19255	6.34321	5.37639	5.39961	4.93556	6.17484	5.73438	apoptosis-inducing factor, mitochondrion-associated, 3	NM_001018060	22q11.21
TC0300012676.hg.1	PCOLCE2	4.57722	5.22352	5.62115	5.37493	5.701	5.28148	6.17864	4.98522	procollagen C-endopeptidase enhancer 2	NM_013363	3q21-q24
TC0X00010841.hg.1	HS6ST2	4.77137	4.21546	4.55999	5.36378	4.35684	4.46283	3.71198	4.74405	heparan sulfate 6-O-sulfotransferase 2	ENST00000602570	Xq26.2	Glycosaminoglycan biosynthesis - heparan sulfate / heparin
TC0800006916.hg.1	SH2D4A	5.27605	5.36872	4.55967	5.35081	5.22836	5.77512	4.12479	4.66918	Transcript Identified by AceView, Entrez Gene ID(s) 63898	SH2D4A
TC1900008825.hg.1	PRKCG	5.2889	5.28722	6.40496	5.34625	5.17799	4.66187	6.73337	5.59189	protein kinase C, gamma	NM_002739	19q13.4	Keratinocyte Differentiation, African trypanosomiasis, Aldosterone-regulated sodium reabsorption, Amoebiasis, Calcium signaling pathway, ErbB signaling pathway, Fc gamma R-mediated phagocytosis, Focal adhesion, Gap junction, Gastric acid secretion, Glioma, Leukocyte transendothelial migration, Long-term depression, Long-term potentiation, MAPK signaling pathway, Melanogenesis, Natural killer cell…
TC0600011474.hg.1	TNXA	5.22464	5.23551	7.36226	5.34041	5.5104	5.37624	6.03614	5.54414	tenascin XA (pseudogene)	NR_001284	6p21.3
TC1200008028.hg.1	MSRB3	5.36222	6.31345	4.91609	5.33964	6.31666	6.70175	4.71574	5.63438	methionine sulfoxide reductase B3	NM_001031679	12q14.3
TC0400009695.hg.1	MFSD7	7.74521	5.90296	6.7823	5.33334	6.168	5.56037	6.10368	4.94638	major facilitator superfamily domain containing 7	NM_001294341	4p16.3
TC0700008927.hg.1	ING3	4.57326	5.22087	5.27655	5.33138	5.83229	5.68313	5.77667	5.37108	Transcript Identified by AceView, Entrez Gene ID(s) 54556	ING3
TC1100008038.hg.1	SNX32	6.7334	5.82289	6.18553	5.33127	5.2099	5.85358	5.78106	5.28398	sorting nexin 32	NM_152760	11q13.1
TC0X00007292.hg.1	SSX8	5.55305	5.68579	6.34889	5.32636	5.4347	5.81497	7.38972	5.72263	synovial sarcoma, X breakpoint 8	NR_027250	Xp11.23
TC0600013201.hg.1	TAAR1	3.12443	4.56682	3.88726	5.32523	4.08389	3.88601	3.90682	4.98977	trace amine associated receptor 1	NM_138327	6q23.2	Neuroactive ligand-receptor interaction
TC1800007984.hg.1	LINC00668	4.5875	5.59408	4.47643	5.32018	4.19253	4.32279	4.37273	4.87663	long intergenic non-protein coding RNA 668	NR_034100	18p11.31
TC1900011743.hg.1	TMEM91	6.16295	5.2999	6.27284	5.31104	6.31153	5.58497	6.61128	5.86905	transmembrane protein 91	NM_001042595	19q13.2
TC0400011650.hg.1	ARSJ	5.33196	5.97756	6.72415	5.31013	6.53542	6.46764	5.94768	4.86701	arylsulfatase family, member J	NM_024590	4q26
TC1400007710.hg.1	JDP2	8.68944	9.61529	6.11702	5.30945	7.41899	7.3087	6.42012	5.53859	Jun dimerization protein 2	NM_001135047	14q24.3
TC1200010415.hg.1	SLC2A13	5.46111	5.1484	6.34624	5.28685	6.07311	5.07116	6.63458	5.17952	solute carrier family 2 (facilitated glucose transporter), member 13	NM_052885	12q12
TC1900007502.hg.1	ZNF85	7.23354	5.28003	6.16215	5.27949	6.22576	5.55639	5.64963	5.36863	zinc finger protein 85	NM_001256171	19p12
TC2200006614.hg.1	GP1BB	5.37561	5.87036	6.91942	5.27717	5.47007	4.88417	6.08914	5.74593	glycoprotein Ib (platelet), beta polypeptide	NM_000407	22q11.21	ECM-receptor interaction, Hematopoietic cell lineage
TC1700010019.hg.1	MFAP4	3.7738	4.90405	6.74396	5.25541	4.31589	5.08014	6.68062	5.28394	microfibrillar associated protein 4	NM_001198695	17p11.2
TC1900006856.hg.1	CLEC4M	5.15168	5.39212	4.75409	5.24678	4.5439	5.92205	4.89113	5.42715	C-type lectin domain family 4, member M	NM_001144904	19p13	Phagosome
TC0100015851.hg.1	SPRR2E	8.69641	5.27491	5.64789	5.2457	5.35177	4.44726	6.23409	4.69154	small proline-rich protein 2E	NM_001024209	1q21-q22
TC0600012539.hg.1	GABRR1	4.37784	4.04032	6.82806	5.23946	2.60241	3.92411	6.53635	5.68737	gamma-aminobutyric acid (GABA) A receptor, rho 1	NM_001256703	6q15	Neuroactive ligand-receptor interaction
TC0300012781.hg.1	WWTR1	8.32445	8.35877	5.97724	5.22818	7.19317	7.44775	5.57466	5.09321	WW domain containing transcription regulator 1	NM_001168278	3q23-q24
TC0800011105.hg.1	TRIQK	5.41016	4.61878	6.66626	5.21648	7.36722	4.92153	5.6717	5.27139	triple QxxK/R motif containing	NM_001171795	8q22.1
TC1900011334.hg.1	ZNF677	7.04888	4.98915	6.5789	5.19312	6.62931	5.90917	6.23481	5.40476	zinc finger protein 677	NM_182609	19q13.42
TC0100006725.hg.1	PER3	4.43526	5.86141	4.63757	5.18995	4.36243	6.10111	4.48484	5.20254	period circadian clock 3	NM_001289861	1p36.23	Circadian rhythm
TC0100017022.hg.1	GOLT1A	3.5165	3.66813	4.64728	5.18793	4.06551	4.79153	4.49208	4.97812	golgi transport 1A	NM_198447	1q32.1
TC1400007555.hg.1	PLEKHD1	4.13145	5.15189	4.12785	5.16503	4.41964	5.07804	4.28168	4.64433	pleckstrin homology domain containing, family D (with coiled-coil domains) member 1	NM_001161498	14q24.1
TC1600007363.hg.1	ATXN2L	6.33488	6.08938	6.51009	5.15363	6.36055	5.35261	6.62247	5.8874	Transcript Identified by AceView, Entrez Gene ID(s) 11273	ATXN2L
TC1300007855.hg.1	ZIC2	5.36699	4.55646	6.45698	5.14768	6.35052	5.02429	5.76025	5.10412	Zic family member 2	NM_007129	13q32	Hedgehog signaling pathway
TC1600011398.hg.1	MMP2	4.90174	5.08144	9.5453	5.14618	4.70532	4.487	7.39857	4.95801	matrix metallopeptidase 2	NM_001127891	16q12.2	Inhibition of Matrix Metalloproteinases, Bladder cancer, GnRH signaling pathway, Leukocyte transendothelial migration, Pathways in cancer
TC0800008943.hg.1	PHF20L1	4.12096	4.23589	5.95384	5.14479	5.34323	5.93045	5.63952	4.87592	Transcript Identified by AceView, Entrez Gene ID(s) 51105	PHF20L1
TC0100011487.hg.1	TRAF5	6.56097	5.37736	6.27617	5.13896	5.9136	5.83921	5.92442	5.41701	TNF receptor-associated factor 5	NM_001033910	1q32	Pathways in cancer, Small cell lung cancer
TC1500009336.hg.1	MYEF2	5.17135	5.75101	4.06902	5.12446	3.67741	4.7085	4.57029	5.25453	Transcript Identified by AceView, Entrez Gene ID(s) 50804	MYEF2
TC0400007806.hg.1	NPFFR2	3.2255	4.77025	4.08535	5.11658	3.99296	4.91448	3.45621	4.75496	neuropeptide FF receptor 2	NM_001144756	4q21	Neuroactive ligand-receptor interaction
TC0900010351.hg.1	APBA1	5.16464	4.80699	4.98645	5.11334	5.11012	4.91208	5.02213	5.60109	amyloid beta (A4) precursor protein-binding, family A, member 1	ENST00000628769	9q21.12
TC0200009982.hg.1	RAPGEF4	5.10655	6.83162	4.53869	5.1046	4.77004	5.7722	4.47039	5.58511	Rap guanine nucleotide exchange factor 4	NM_001100397	2q31-q32	Leukocyte transendothelial migration
TC1600010532.hg.1	CDH8	4.40969	4.45348	4.75756	5.10385	4.52161	5.01272	3.93741	5.45791	cadherin 8, type 2	NM_001796	16q22.1
TC0600009362.hg.1	HEY2	4.09567	4.60997	4.29993	5.10335	3.50772	4.29178	4.43586	5.78428	hes-related family bHLH transcription factor with YRPW motif 2	NM_012259	6q21	Segmentation Clock
TC1200012680.hg.1	ACSS3	5.79977	6.167	5.93673	5.10122	7.08686	6.64292	6.47877	5.21127	acyl-CoA synthetase short-chain family member 3	NM_024560	12q21.31	Metabolic pathways, Propanoate metabolism
TC0500009304.hg.1	GABRG2	5.17553	4.1641	6.36476	5.09815	6.45891	3.84501	7.53615	5.55781	gamma-aminobutyric acid (GABA) A receptor, gamma 2	NM_000816	5q34	Neuroactive ligand-receptor interaction
TC1500008514.hg.1	LRRC28	3.29262	5.25735	4.346	5.09679	4.86774	3.85479	3.98484	3.88683	Transcript Identified by AceView, Entrez Gene ID(s) 123355	LRRC28
TC1300010031.hg.1	CCDC169-SOHLH2	6.97486	5.6822	7.67906	5.08902	10.491	5.93467	9.38898	5.53799	CCDC169-SOHLH2 readthrough	NM_001198910	13q
TC0400012901.hg.1	FBXL5	4.77381	4.68914	4.06231	5.08578	3.44244	5.20208	3.92849	4.47422	F-box and leucine-rich repeat protein 5	ENST00000514541	4p15.32
TC0600007068.hg.1	GMPR	4.48141	5.52059	4.3951	5.07468	4.26669	5.93292	4.55967	4.94789	Zhang2013 ALT_ACCEPTOR, ALT_DONOR, coding, INTERNAL, intronic best transcript NM_006877	hsa_circ_0092343		Purine metabolism
TC1100013102.hg.1	TMEM25	4.91593	5.52957	4.86752	5.05389	5.46778	6.24876	4.40842	5.6998	transmembrane protein 25	NM_001144034	11q23.3
TC0700007201.hg.1	ANLN	4.41132	4.53105	4.23468	5.04872	5.55033	5.02354	5.05758	4.50939	Transcript Identified by AceView, Entrez Gene ID(s) 54443	ANLN
TC1200009883.hg.1	CLEC2A	4.51203	4.07143	4.6982	5.04784	3.85072	4.57349	4.27105	5.93609	C-type lectin domain family 2, member A	NM_001130711	12p13.31
TC1900006480.hg.1	PALM	5.85541	5.04721	5.88577	5.04668	5.258	5.07944	5.59821	4.34923	paralemmin	NM_001040134	19p13.3
TC0900012054.hg.1	NRARP	6.64023	5.84747	5.63719	5.04288	7.2369	6.40938	5.24982	4.66864	NOTCH-regulated ankyrin repeat protein	NM_001004354	9q34.3
TC2200007508.hg.1	FAM109B	7.9056	5.69283	6.89419	5.02763	6.36558	6.48735	6.11375	5.80769	family with sequence similarity 109, member B	NM_001002034	22q13.2
TC1600011362.hg.1	ACSM3	5.49051	5.99228	5.36748	5.02702	5.65212	6.04615	5.41959	4.84009	acyl-CoA synthetase medium-chain family member 3	NM_005622	16p13.11	Butanoate metabolism, Metabolic pathways
TC0900008949.hg.1	NCS1	6.89554	5.59082	7.02328	5.02133	6.33622	5.48175	5.70004	5.43575	neuronal calcium sensor 1	NM_001128826	9q34
TC0100015192.hg.1	PSRC1	6.58262	6.71096	4.59354	5.01389	4.92465	6.79219	4.28201	5.2079	proline/serine-rich coiled-coil 1	NM_001005290	1p13.3
TC0X00008599.hg.1	SPANXB1	4.18612	5.95189	3.49888	5.01027	5.75238	5.58167	4.42549	4.79289	SPANX family, member B1	NM_032461	Xq27.1
TC1200009888.hg.1	CLEC1B	3.01621	3.73876	3.14183	5.00721	3.15469	3.15437	3.0619	5.95769	C-type lectin domain family 1, member B	NM_001099431	12p13.2
TC1600010172.hg.1	RP11-93O14.2	5.97538	5.98887	5.61246	4.9937	5.39722	6.1273	5.9667	5.024		ENST00000569353
TC1600011424.hg.1	DDX19B	5.66533	5.3649	5.54613	4.99303	6.10446	5.0762	6.82272	5.04716	DEAD (Asp-Glu-Ala-Asp) box polypeptide 19B	NM_001014449	16q22.1
TC1600007023.hg.1	ABCC1	4.71968	4.26284	3.53256	4.98677	4.25742	4.72698	3.38578	4.78005	Jeck2013 ALT_ACCEPTOR, ALT_DONOR, coding, INTERNAL, intronic best transcript NM_004996	hsa_circ_0008681		Multi-Drug Resistance Factors, ABC transporters, Vitamin digestion and absorption
TC0100014286.hg.1	USP24	4.80383	5.09361	4.2963	4.97817	3.40349	4.70815	3.91884	4.63482	Transcript Identified by AceView, Entrez Gene ID(s) 23358	USP24
TC1800008287.hg.1	ANKRD29	5.26622	4.7929	6.64076	4.97075	5.36165	5.62585	5.26082	4.49071	ankyrin repeat domain 29	NM_001308238	18q11.2
TC0500009037.hg.1	SPINK7	3.22837	3.81255	4.08313	4.96271	3.65145	3.41621	3.65685	4.80133	serine peptidase inhibitor, Kazal type 7 (putative)	NM_032566	5q32
TC1000011574.hg.1	LOXL4	4.69382	4.54853	5.94767	4.95987	4.70534	4.79157	5.85556	4.79801	lysyl oxidase-like 4	NM_032211	10q24
TC1900010025.hg.1	CRLF1	4.93777	4.7007	6.22453	4.95782	5.00569	4.53525	6.73443	4.9368	cytokine receptor-like factor 1	NM_004750	19p12
TC0800011074.hg.1	C8orf88	4.58666	4.39244	5.69579	4.9546	5.5889	4.69558	5.49615	5.10898	chromosome 8 open reading frame 88	NM_001190972	8q21.3
TC1600010861.hg.1	FA2H	5.61902	5.41484	6.89951	4.95437	5.58671	5.50816	5.96125	5.76592	fatty acid 2-hydroxylase	NM_024306	16q23
TC0500009707.hg.1	SQSTM1	5.368	4.74945	6.29911	4.95188	4.34488	5.63675	6.02134	4.43365	Transcript Identified by AceView, Entrez Gene ID(s) 8878	SQSTM1		Osteoclast differentiation
TC1200010840.hg.1	GTSF1	3.71642	4.4278	4.12563	4.95126	4.47711	4.24387	3.99218	5.10538	gametocyte specific factor 1	NM_144594	12q13.13
TC0700012377.hg.1	CTTNBP2	3.47156	3.842	3.78109	4.93622	3.30111	3.60205	3.35848	4.96793	cortactin binding protein 2	NM_033427	7q31
TC0700012477.hg.1	GPR37	4.10535	4.83444	3.65552	4.9271	5.05111	5.7577	4.15432	4.50845	G protein-coupled receptor 37 (endothelin receptor type B-like)	NM_005302	7q31	Role of Parkin in the Ubiquitin-Proteasomal Pathway, Parkinson's disease
TC0800009468.hg.1	DEFB106B	5.16259	5.48581	4.40584	4.92648	5.10988	5.34683	4.08312	4.68492	defensin, beta 106B	NM_001040704	8p23.1
TC0100012113.hg.1	RYR2	4.52574	3.72756	4.65842	4.92297	3.88351	3.31848	3.85836	5.08992	ryanodine receptor 2 (cardiac)	NM_001035	1q43	Actions of Nitric Oxide in the Heart, Arrhythmogenic right ventricular cardiomyopathy (ARVC), Calcium signaling pathway, Cardiac muscle contraction, Dilated cardiomyopathy, Hypertrophic cardiomyopathy (HCM), Pancreatic secretion
TC0200016694.hg.1	LRRTM4	5.95558	4.77281	6.74005	4.91948	5.99605	5.62109	6.83054	5.62376	leucine rich repeat transmembrane neuronal 4	ENST00000491242	2p12
TC0X00009718.hg.1	XAGE1E	3.8246	4.34979	3.22237	4.90815	3.85735	4.29463	3.37495	4.14432	X antigen family, member 1E	NM_001097604	Xp11.22
TC0700008293.hg.1	STEAP2	3.19803	4.99561	3.62069	4.89637	4.35979	4.96616	4.26253	4.94343	STEAP family member 2, metalloreductase	NM_001040665	7q21.13
TC0100009354.hg.1	CYB561D1	5.67726	5.22093	5.53021	4.89193	6.58797	5.45191	5.41578	4.82512	cytochrome b561 family, member D1	NM_001134400	1p13.3
TC0900012173.hg.1	GARNL3	6.25278	5.37134	5.93001	4.88779	7.47453	5.49497	6.18486	4.65343	GTPase activating Rap/RanGAP domain-like 3	NM_001286779	9q33.3
TC1000008011.hg.1	OIT3	4.73073	4.15568	5.65132	4.88391	4.48387	5.07012	5.16453	4.79032	oncoprotein induced transcript 3	NM_152635	10q22.1
TC1900008880.hg.1	KIR2DL4	6.71884	5.50037	6.64687	4.8768	6.4562	6.53076	6.18665	5.44302	killer cell immunoglobulin-like receptor, two domains, long cytoplasmic tail, 4	ENST00000345540	19q13.4	Antigen processing and presentation, Natural killer cell mediated cytotoxicity
TC0X00007235.hg.1	GAGE4	3.84121	5.62957	4.49747	4.8766	3.94547	6.28885	3.41624	5.41284	G antigen 4	NM_001474	Xp11.4-p11.2
TC0X00008612.hg.1	MAGEC1	4.39289	4.7037	5.97969	4.87565	4.9211	4.51641	5.57537	5.01164	MAGE family member C1	NM_005462	Xq26
TC0400008160.hg.1	GRID2	3.44515	4.85786	3.85293	4.87488	4.27356	4.00632	4.15522	4.70117	glutamate receptor, ionotropic, delta 2	NM_001286838	4q22	Long-term depression, Neuroactive ligand-receptor interaction
TC1600007918.hg.1	IRX5	4.14458	4.48251	5.52621	4.86594	4.69698	4.42257	5.27847	4.96254	iroquois homeobox 5	NM_001252197	16q12.2
TC1700009900.hg.1	ZNF287	4.08339	4.28224	3.86038	4.86246	4.85637	4.98401	4.56576	4.98899	zinc finger protein 287	NM_020653	17p11.2
TC0300013598.hg.1	LRRC15	4.57042	4.59703	5.52159	4.86239	4.90121	4.53369	5.54826	5.09687	leucine rich repeat containing 15	NM_001135057	3q29
TC0200015000.hg.1	CHRNA1	6.87733	6.67103	5.59662	4.85541	5.70959	5.89114	5.83756	4.88352	cholinergic receptor, nicotinic alpha 1	NM_000079	2q31.1	Actions of Nitric Oxide in the Heart, Agrin in Postsynaptic Differentiation, Blockade of Neurotransmitter Relase by Botulinum Toxin, Neuroactive ligand-receptor interaction
TC1000011081.hg.1	ZNF503	7.4357	4.63935	6.15729	4.85501	5.53425	5.15826	5.33311	4.39521	zinc finger protein 503	NM_032772	10q22.2
TC1100008382.hg.1	ARHGEF17	6.33125	7.57194	5.52037	4.85039	6.88482	7.55688	5.6179	4.74121	Rho guanine nucleotide exchange factor 17	NM_014786	11q13.4
TC0500007376.hg.1	FST	8.17072	5.81585	7.24363	4.83904	7.68523	6.40117	6.50974	5.47456	follistatin	NM_006350	5q11.2	TGF-beta signaling pathway
TC0900010907.hg.1	HSD17B3	4.49636	4.08452	5.22328	4.8366	5.2787	4.9174	5.7786	4.77095	hydroxysteroid (17-beta) dehydrogenase 3	NM_000197	9q22	Metabolic pathways, Steroid hormone biosynthesis
TC0100018349.hg.1	CNIH3	5.60831	5.86218	6.17789	4.83627	4.6783	5.8306	5.52766	4.95393	cornichon family AMPA receptor auxiliary protein 3	NM_152495	1q42.12
TC0300012397.hg.1	PLXND1	3.94526	3.89414	6.89778	4.82318	5.93998	4.01977	8.02815	4.89824	plexin D1	NM_015103	3q22.1
TC1200012601.hg.1	SLCO1B3	4.04642	5.47307	3.59875	4.80641	4.77084	5.9766	4.06197	4.40648	solute carrier organic anion transporter family, member 1B3	NM_019844	12p12	Bile secretion
TC0700010760.hg.1	ELMO1	4.43762	4.61465	6.54494	4.79665	4.53258	4.70447	5.97043	4.99462	engulfment and cell motility 1	NM_001039459	7p14.1	Bacterial invasion of epithelial cells, Chemokine signaling pathway, Shigellosis
TC0600009498.hg.1	EYA4	3.48103	3.96049	3.02249	4.79355	3.36307	3.84765	3.91234	4.45973	EYA transcriptional coactivator and phosphatase 4	NM_001301012	6q23
TC0300012943.hg.1	LXN	4.96186	5.02303	6.75487	4.79245	6.62716	3.95867	7.72797	4.2994	latexin	NM_020169	3q25.32
TC1700010807.hg.1	PYY	4.33148	3.86723	5.27651	4.78094	4.11049	4.72816	5.25702	4.78372	peptide YY	NM_004160	17q21.1
TC0700009134.hg.1	CPA4	5.29251	5.46536	4.09519	4.7714	4.60606	5.88546	4.39559	5.20009	carboxypeptidase A4	NM_001163446	7q32
TC0500011121.hg.1	FOXD1	5.68295	5.19757	6.05747	4.76643	5.44524	4.43804	5.54641	5.05298	forkhead box D1	NM_004472	5q13.2
TC0600008343.hg.1	BEND6	5.19333	4.86296	5.02647	4.73041	5.87928	5.27808	5.16414	4.47526	BEN domain containing 6	NM_152731	6p12.1
TC0300006465.hg.1	LRRN1	4.46373	3.6761	6.3311	4.72854	4.19046	3.89053	6.41551	4.66244	leucine rich repeat neuronal 1	NM_020873	3p26.2
TC1400009147.hg.1	PYGL	5.85888	6.3589	5.04174	4.7236	8.11887	6.78358	5.6572	4.1374	phosphorylase, glycogen, liver	NM_001163940	14q21-q22	Insulin signaling pathway, Starch and sucrose metabolism
TC0700010019.hg.1	TMEM184A	4.35116	4.51955	5.65261	4.72115	4.58846	4.62851	5.67204	5.24396	transmembrane protein 184A	NM_001097620	7p22.3
TC0X00008940.hg.1	MXRA5	5.0171	5.23514	5.90947	4.7178	6.60447	5.18257	6.49959	5.32193	matrix-remodelling associated 5	NM_015419	Xp22.33
TC0600007250.hg.1	SLC17A4	3.58651	3.70608	4.21456	4.71294	3.29908	3.56414	3.94049	5.69553	solute carrier family 17, member 4	NM_001286121	6p22.2
TC0100011066.hg.1	CFHR3	4.00339	3.98098	4.08976	4.71245	3.98844	3.51583	4.00519	4.98993	complement factor H-related 3	NM_001166624	1q32
TC1000006819.hg.1	MCM10	5.75997	5.81391	3.94189	4.71157	5.12837	6.2265	4.42716	5.1372	minichromosome maintenance 10 replication initiation factor	NM_018518	10p13
TC0300008720.hg.1	EEFSEC	5.21282	4.89267	4.38419	4.71133	4.11654	5.01326	4.21044	4.92844	Memczak2013 ALT_ACCEPTOR, ALT_DONOR, coding, INTERNAL, intronic best transcript NM_021937	hsa_circ_0001336
TC0100018176.hg.1	FHAD1	4.96882	5.00225	4.6141	4.71126	4.60409	4.52406	4.87326	3.98739	forkhead-associated (FHA) phosphopeptide binding domain 1	ENST00000314668	1p36.21
TC0X00011290.hg.1	GAGE1	4.47445	5.15893	4.19641	4.70926	3.95504	4.12663	3.64088	4.79495	G antigen 1	NM_001040663	Xp11.23
TC1000008437.hg.1	HECTD2	4.66491	4.91856	4.96172	4.70781	4.7782	5.07512	5.26441	4.61012	Transcript Identified by AceView, Entrez Gene ID(s) 143279	HECTD2
TC0X00007229.hg.1	GAGE12F	3.51111	4.82214	3.83544	4.70679	3.34827	5.23172	3.15066	4.70937	G antigen 12F	NM_001098405	Xp11.23
TC0800007641.hg.1	RGS20	8.07411	5.61852	5.66657	4.6816	6.11241	6.85914	5.62512	4.54238	regulator of G-protein signaling 20	NM_001286673	8q11.23
TC0X00007424.hg.1	ZXDB	5.18067	4.48366	5.4453	4.66948	6.46853	4.99579	5.64571	4.82022	zinc finger, X-linked, duplicated B	NM_007157	Xp11.21
TC0X00007232.hg.1	GAGE12D	3.68441	5.20125	4.40098	4.66841	3.99489	6.1057	3.2094	5.00071	G antigen 12D	OTTHUMT00000060829	Xp11.23
TC0X00007233.hg.1	GAGE12G	3.68441	5.20125	4.40098	4.66841	3.99489	6.1057	3.2094	5.00071	G antigen 12G	NM_001098409	Xp11.23
TC0X00007231.hg.1	GAGE12H	3.68441	5.20125	4.40098	4.66841	3.99489	6.1057	3.2094	5.00071	G antigen 12H	NM_001098410	Xp11.23
TC0X00011288.hg.1	GAGE12I	3.84366	4.98234	3.64493	4.66296	3.98789	5.19586	3.44294	5.2539	G antigen 12I	NM_001477	Xp11.23 not on reference assembly
TC1200009222.hg.1	HIP1R	5.43711	4.88504	5.34	4.66062	4.71545	4.82373	5.17362	5.24713	Memczak2013 ALT_ACCEPTOR, ALT_DONOR, coding, INTERNAL, intronic best transcript NM_003959	hsa_circ_0000456
TC0700009132.hg.1	CPA2	6.5113	9.12104	3.87129	4.66009	6.84836	9.39219	3.8622	4.67589	carboxypeptidase A2 (pancreatic)	NM_001869	7q32	Pancreatic secretion, Protein digestion and absorption
TC1300008691.hg.1	FOXO1	4.44583	3.93202	5.19058	4.65831	3.92284	4.23193	4.52207	5.38646	Memczak2013 ALT_ACCEPTOR, ALT_DONOR, coding, INTERNAL, intronic best transcript NM_002015	hsa_circ_0000476		AKT Signaling Pathway, Insulin signaling pathway, Pathways in cancer, Prostate cancer
TC0400012922.hg.1	TLR6	4.33859	4.29398	5.7505	4.65013	5.84741	5.20477	5.33715	4.60647	toll-like receptor 6	NM_006068	4p14	Chagas disease (American trypanosomiasis), Phagosome, Toll-like receptor signaling pathway
TC1300006966.hg.1	WBP4	4.85568	4.44505	5.24018	4.63013	4.95985	4.60186	5.48676	3.93386	Transcript Identified by AceView, Entrez Gene ID(s) 11193	WBP4
TC1200010062.hg.1	RERGL	3.48863	4.04165	3.31094	4.62633	4.06867	3.69307	3.36005	4.85898	RERG/RAS-like	NM_001286201	12p12.3
TC0500012519.hg.1	SPARC	5.5626	6.07182	5.20083	4.62442	6.18819	6.01793	5.19499	4.50446	secreted protein, acidic, cysteine-rich (osteonectin)	NM_001309443	5q31.3-q32
TC0Y00006855.hg.1	SPRY3	4.02751	3.84752	5.2762	4.61988	4.75618	4.14425	5.66622	4.91546	Homo sapiens sprouty RTK signaling antagonist 3 (SPRY3), transcript variant 1, mRNA.	NM_005840_2		Sprouty regulation of tyrosine kinase signals, Jak-STAT signaling pathway
TC1500010766.hg.1	CPLX3	5.49421	4.99513	4.25472	4.60917	4.31949	4.56523	3.99642	4.7549	complexin 3	NM_001030005	15q24.1
TC0600012763.hg.1	SCML4	4.41027	4.52794	5.62616	4.58992	3.96329	3.69907	5.89432	4.85939	sex comb on midleg-like 4 (Drosophila)	NM_001286408	6q21
TC0200007421.hg.1	CAMKMT	5.00543	4.50448	4.56465	4.56583	4.61402	5.83735	4.84456	4.9652	Memczak2013 ALT_ACCEPTOR, ALT_DONOR, coding, INTERNAL, intronic best transcript NM_024766	hsa_circ_0000996
TC0500010680.hg.1	PARP8	4.65966	4.21233	3.96167	4.5541	4.35774	4.39977	5.0906	4.72334	Memczak2013 ANTISENSE, CDS, coding, INTERNAL, intronic best transcript NM_001178056	hsa_circ_0001482
TC2200008364.hg.1	TTC28	5.14153	3.95117	5.55249	4.55371	4.57364	4.28152	4.8959	4.43902	Jeck2013 ALT_ACCEPTOR, ALT_DONOR, coding, INTERNAL, intronic best transcript NM_001145418	hsa_circ_0006776
TC0300013873.hg.1	TF	4.51945	4.01334	5.31787	4.55257	4.43781	3.54953	5.12155	3.65974	transferrin	NM_001063	3q22.1	The role of FYVE-finger proteins in vesicle transport
TC2000006872.hg.1	INSM1	6.26255	5.45529	8.13983	4.55234	5.2785	5.36023	6.7094	5.61074	insulinoma-associated 1	NM_002196	20p11.2
TC0100014507.hg.1	C1orf141	6.75289	6.5439	3.24103	4.54751	4.50219	5.97599	3.65438	4.4338	chromosome 1 open reading frame 141	NM_001276351	1p31.3
TC0400010867.hg.1	EPHA5	4.17225	3.41006	5.6424	4.53545	4.07214	3.63571	5.91721	4.55832	EPH receptor A5	NM_001281765	4q13.1	Axon guidance
TC1500006806.hg.1	RYR3	6.10973	5.32224	3.86276	4.53427	7.29215	6.349	3.80616	4.62748	ryanodine receptor 3	NM_001036	15q13.3	Alzheimer's disease, Calcium signaling pathway, Salivary secretion
TC1200011182.hg.1	MDM1	4.59485	4.48206	3.47338	4.52418	4.83444	4.66172	3.67981	3.95478	Transcript Identified by AceView, Entrez Gene ID(s) 56890	MDM1
TC2200007318.hg.1	H1F0	7.94834	4.72406	9.25061	4.51987	5.87793	4.45493	6.31234	4.17959	H1 histone family, member 0	NM_005318	22q13.1
TC0500009678.hg.1	ZNF354C	5.0268	4.65551	5.75914	4.51604	5.53794	5.2101	5.92075	5.03	zinc finger protein 354C	NM_014594	5q35
TC0X00011080.hg.1	MAGEA9	5.72672	4.84658	7.51281	4.51485	8.48061	4.71927	8.9293	4.4592	MAGE family member A9	NM_005365	Xq28
TC0100015847.hg.1	SPRR2D	7.79175	3.64008	6.13318	4.49584	5.36298	4.06611	5.93968	4.1602	small proline-rich protein 2D	NM_006945	1q21-q22
TC1800008129.hg.1	PTPN2	5.07615	3.38041	4.35085	4.49513	4.39875	5.5997	3.75809	4.37374	Transcript Identified by AceView, Entrez Gene ID(s) 5771	PTPN2
TC0400011706.hg.1	FABP2	3.88752	4.68133	3.7879	4.48956	4.61837	4.4915	4.04613	4.52799	fatty acid binding protein 2, intestinal	NM_000134	4q28-q31	Fat digestion and absorption, PPAR signaling pathway
TC0100011661.hg.1	MARK1	3.1335	4.4621	3.79324	4.48101	2.49842	3.50913	3.26272	4.33955	MAP/microtubule affinity-regulating kinase 1	NM_001286124	1q41
TC1900011633.hg.1	ZBTB45	3.81964	4.07761	4.08618	4.4755	4.08732	4.83824	3.36043	4.51442	Memczak2013 ALT_ACCEPTOR, ALT_DONOR, coding, INTERNAL, intronic best transcript NM_032792	hsa_circ_0000969
TC1400010773.hg.1	DIO2	4.15816	4.29319	4.0649	4.47407	3.88559	3.96309	3.89342	4.21973	deiodinase, iodothyronine, type II	ENST00000553594	14q24.2-q24.3
TC0X00008688.hg.1	MAGEA9B	5.27749	4.67795	6.10311	4.44979	6.97853	4.52548	6.93255	5.24783	MAGE family member A9B	NM_001080790	Xq28
TC1600011572.hg.1	C16orf46	5.67607	4.53575	5.8811	4.43828	5.53864	5.3527	5.73416	5.04915	chromosome 16 open reading frame 46	NM_001100873	16q23.2
TC0400012749.hg.1	FRG2	4.59369	5.27693	5.49685	4.42065	4.54016	4.98264	4.75532	4.43758	FSHD region gene 2	NM_001005217	4q35
TC1200008595.hg.1	NR1H4	4.63282	9.77297	4.13933	4.4175	4.73999	7.89814	3.67969	5.05539	nuclear receptor subfamily 1, group H, member 4	NM_001206977	12q23.1	FXR and LXR Regulation of Cholesterol Metabolism, Nuclear Receptors in Lipid Metabolism and Toxicity, Bile secretion
TC1100006529.hg.1	KRTAP5-6	5.27929	5.07832	5.3772	4.40893	4.29305	4.73906	5.46412	4.3112	keratin associated protein 5-6	NM_001012416	11p15.5
TC1000007871.hg.1	STOX1	3.99274	5.08	5.35996	4.39516	5.27462	5.11998	5.19716	4.87788	storkhead box 1	NM_001130159	10q22.1
TC1000006611.hg.1	AKR1C4	5.14369	4.52327	4.9235	4.39006	5.40212	4.37977	5.3702	4.28807	aldo-keto reductase family 1, member C4	NM_001818	10p15.1	Metabolic pathways, Metabolism of xenobiotics by cytochrome P450, Primary bile acid biosynthesis, Steroid hormone biosynthesis
TC0600011354.hg.1	TRIM10	5.22162	5.1987	5.43782	4.38973	4.9356	5.17502	5.01309	4.47704	tripartite motif containing 10	NM_006778	6p21.3
TC1900007947.hg.1	ZNF382	5.18495	4.8866	5.73501	4.38519	4.81793	4.237	5.31091	4.82768	zinc finger protein 382	NM_001256838	19q13.12
TC0100011402.hg.1	C4BPA	3.7578	4.95372	3.87459	4.37723	3.93054	5.71879	3.31873	5.03549	complement component 4 binding protein, alpha	NM_000715	1q32	Complement and coagulation cascades
TC0200013111.hg.1	DQX1	5.90096	5.39317	5.75994	4.36725	5.4219	5.16146	6.19369	5.358	DEAQ box RNA-dependent ATPase 1	NM_133637	2p13.1
TC0300012598.hg.1	RBP1	5.53	3.84246	7.37866	4.36115	5.43653	4.6173	7.22843	5.05175	retinol binding protein 1, cellular	NM_001130992	3q23
TC0200013071.hg.1	NAT8	4.35369	4.86289	5.10584	4.35824	4.01998	3.6768	4.89117	4.48258	N-acetyltransferase 8 (GCN5-related, putative)	NM_003960	2p13.2
TC0700012886.hg.1	EPHA1	4.14234	5.00665	3.8605	4.3443	3.74485	4.03848	3.78803	4.77106	EPH receptor A1	NM_005232	7q34	Axon guidance
TC0800009511.hg.1	SGK223	5.06202	3.92604	4.86447	4.33884	6.6031	4.95508	4.69276	4.19943	homolog of rat pragma of Rnd2	NM_001080826	8p23.1
TC0X00007820.hg.1	TGIF2LX	5.03442	4.45526	5.55882	4.32775	6.24495	4.37018	7.24037	4.63757	TGFB-induced factor homeobox 2-like, X-linked	NM_138960	Xq21.31
TC1100013062.hg.1	NADSYN1	4.13042	4.29017	3.73021	4.29483	4.41799	4.21691	4.64858	4.67346	NAD synthetase 1	ENST00000528211	11q13.4	Metabolic pathways, Nicotinate and nicotinamide metabolism
TC1200007737.hg.1	HOXC11	6.15651	4.69785	5.04095	4.24621	5.05083	4.86834	4.90334	4.44208	homeobox C11	NM_014212	12q13.3
TC0200014765.hg.1	DPP4	4.08246	3.96254	4.58025	4.2388	3.8577	4.28792	4.22345	3.94574	Transcript Identified by AceView, Entrez Gene ID(s) 1803	DPP4		Protein digestion and absorption
TC1200007210.hg.1	DDX11	4.20762	4.50515	3.95079	4.23749	4.36987	4.42448	4.89109	4.54996	Zhang2013 ALT_ACCEPTOR, ALT_DONOR, coding, INTERNAL, intronic best transcript NM_030653	hsa_circ_0092363
TC0200016755.hg.1	NEUROD1	3.76921	3.75555	9.02213	4.23497	3.81704	3.68605	6.71911	4.93141	neuronal differentiation 1	NM_002500	2q32	Maturity onset diabetes of the young
TC1100008340.hg.1	FOLR1	8.82712	8.68088	5.99498	4.22214	7.42046	8.30847	5.8363	4.48286	folate receptor 1 (adult)	NM_000802	11q13.3-q14.1	Endocytosis
TC0500012149.hg.1	KLHL3	2.96426	2.96988	3.21449	4.20277	3.16471	3.00326	3.66174	3.87725	Transcript Identified by AceView, Entrez Gene ID(s) 26249	KLHL3
TC0100018512.hg.1	C1orf61	3.59361	4.23026	3.93561	4.20154	3.97381	3.82826	3.90557	3.74057	Transcript Identified by AceView, Entrez Gene ID(s) 10485	C1orf61
TC0900006653.hg.1	TYRP1	3.95893	4.21992	5.37555	4.19848	4.85734	3.6307	6.3937	4.29981	tyrosinase-related protein 1	NM_000550	9p23	Melanogenesis, Metabolic pathways, Tyrosine metabolism
TC0200007071.hg.1	GCKR	5.39748	4.60165	5.07801	4.19189	4.98782	5.15626	5.14653	5.02748	Transcript Identified by AceView, Entrez Gene ID(s) 2646	GCKR
TC1300007187.hg.1	TRIM13	8.19705	3.70344	8.23922	4.17895	6.71122	3.96952	5.2047	4.33444	tripartite motif containing 13	NM_001007278	13q14
TC0X00008210.hg.1	SLC6A14	3.86656	4.72369	3.53155	4.17157	2.8522	4.69566	3.4977	4.59187	solute carrier family 6 (amino acid transporter), member 14	NM_007231	Xq23
TC0100011197.hg.1	SHISA4	4.00547	3.86063	5.23551	4.14685	4.89752	3.65353	5.47016	4.25036	shisa family member 4	NM_198149	1q32.1
TC0300009777.hg.1	KNG1	3.16351	4.53523	3.47986	4.14604	3.89793	5.14608	3.61437	4.77653	kininogen 1	NM_000893	3q27	Actions of Nitric Oxide in the Heart, Bioactive Peptide Induced Signaling Pathway, Cells and Molecules involved in local acute inflammatory response, Intrinsic Prothrombin Activation Pathway, Complement and coagulation cascades
TC1800006733.hg.1	PRELID3A	5.82082	4.84113	5.8223	4.13507	5.67623	4.6467	4.7867	4.57768	PRELI domain containing 3A	NM_001142405	18p11.21
TC0Y00006495.hg.1	TGIF2LY	4.8863	4.71798	4.69007	4.13335	5.41299	4.0265	5.13632	4.47905	TGFB-induced factor homeobox 2-like, Y-linked	NM_139214	Yp11.2
TC1600007938.hg.1	CES1P1	3.52963	3.21706	5.0353	4.12746	4.39411	3.70374	5.5395	3.57041	carboxylesterase 1 pseudogene 1	NR_003276	16q12.2
TC0X00011291.hg.1	PAGE2	3.39816	3.64828	4.71378	4.11875	4.13599	3.79111	4.92143	4.10591	P antigen family, member 2 (prostate associated)	NM_207339	Xp11.21
TC1000010367.hg.1	ZNF25	3.87307	4.04941	5.31815	4.11587	4.50339	4.24198	4.80487	3.9757	zinc finger protein 25	NM_145011	10p11.1
TC0600013200.hg.1	TAAR2	5.72651	5.09155	4.57776	4.10901	3.77903	3.76045	5.0358	4.34793	trace amine associated receptor 2	NM_001033080	6q24	Neuroactive ligand-receptor interaction
TC1500009455.hg.1	MYO5C	4.62114	3.96224	4.51749	4.05959	5.01569	4.68051	4.6441	3.67576	myosin VC	NM_018728	15q21
TC0100008102.hg.1	KIF2C	4.45642	4.57402	3.97345	4.05767	3.45894	5.0711	4.14389	4.88212	Jeck2013 ALT_DONOR, coding, INTERNAL, intronic best transcript NM_006845	hsa_circ_0006145
TC0X00007230.hg.1	GAGE2D	3.80857	5.18392	3.70143	4.03478	2.95135	3.99208	2.91265	4.35328	G antigen 2D	NM_001098407	Xp11.23
TC0200016718.hg.1	TBC1D8	3.4322	3.3903	4.27696	4.02244	3.85286	3.61851	3.54728	3.50808	TBC1 domain family, member 8 (with GRAM domain)	ENST00000462819	2q11.2
TC0500006613.hg.1	ADAMTS16	4.35414	4.84083	3.46469	4.00967	3.86499	5.3055	3.43539	5.27978	ADAM metallopeptidase with thrombospondin type 1 motif 16	NM_139056	5p15
TC1400006915.hg.1	BRMS1L	5.28143	4.71108	5.47871	4.00213	4.40321	6.11775	5.03008	4.15077	Transcript Identified by AceView, Entrez Gene ID(s) 84312	BRMS1L
TC0200014468.hg.1	LRP1B	4.33278	4.05985	4.97554	3.99819	3.59873	4.01335	5.53217	4.49039	LDL receptor related protein 1B	NM_018557	2q21.2
TC0500007145.hg.1	SKP2	3.23081	4.50935	4.32789	3.98637	5.44749	3.62292	4.53652	3.86294	Transcript Identified by AceView, Entrez Gene ID(s) 6502	SKP2		Cell Cycle: G1/S Check Point , E2F1 Destruction Pathway, Regulation of p27 Phosphorylation during Cell Cycle Progression, Cell cycle, Pathways in cancer, Small cell lung cancer, Ubiquitin mediated proteolysis
TC0700008264.hg.1	DBF4	5.97366	5.25256	5.55812	3.98424	5.91406	5.10215	5.40445	4.65085	Transcript Identified by AceView, Entrez Gene ID(s) 10926	DBF4		Cell cycle
TC0400008909.hg.1	SMAD1	6.89326	4.09389	5.42127	3.97177	6.53371	3.54035	6.24674	3.57701	SMAD family member 1	NM_001003688	4q31	ALK in cardiac myocytes, CTCF: First Multivalent Nuclear Factor, TGF-beta signaling pathway
TSUnmapped00000798.hg.1	HMBS	4.57562	4.70037	4.50362	3.96824	4.78032	4.76072	4.66475	4.39283	hydroxymethylbilane synthase	ENST00000630689	11q23.3	Hemoglobin Chaperone, Metabolic pathways, Porphyrin and chlorophyll metabolism
TC1200009547.hg.1	SLC6A13	4.29685	3.77686	4.85184	3.94466	3.08354	3.95504	5.03124	3.92026	solute carrier family 6 (neurotransmitter transporter), member 13	NM_001190997	12p13.3
TC0900011389.hg.1	PHF19	4.21256	3.96116	3.8575	3.94135	4.20198	4.96971	3.57164	4.32987	Transcript Identified by AceView, Entrez Gene ID(s) 26147	PHF19
TC1900011402.hg.1	RPS9	4.13766	4.63078	2.63301	3.93923	3.38731	3.5754	3.60347	4.68761	Jeck2013 ANTISENSE, CDS, coding, INTERNAL, OVCODE, OVEXON, UTR3 best transcript NM_001013	hsa_circ_0006233		Ribosome
TC0300009974.hg.1	MUC20	3.62488	3.17944	4.71355	3.92707	3.89629	3.66197	4.67157	4.31525	mucin 20, cell surface associated	NM_001282506	3q29
TC0900010056.hg.1	ANKRD18A	4.52588	4.73219	4.61522	3.91811	4.55656	4.51935	4.62792	3.92172	ankyrin repeat domain 18A	NM_147195	9p13.1
TC0200008469.hg.1	FAHD2A	4.31278	4.2816	4.37749	3.90506	3.72691	5.10163	4.36625	3.46168	Transcript Identified by AceView, Entrez Gene ID(s) 51011	FAHD2A
TC1100009717.hg.1	MUC6	3.68736	4.35509	5.90234	3.8967	4.08353	4.37284	4.6457	4.39539	mucin 6, oligomeric mucus/gel-forming	NM_005961	11p15.5
TSUnmapped00000772.hg.1	FMN1	3.48313	3.64262	3.31455	3.895	3.234	3.60635	3.04392	3.61403	formin 1	ENST00000633355	15q13.3
TC2100008457.hg.1	COL6A2	4.07838	4.30043	3.58588	3.89463	4.19784	3.78819	3.80788	3.73587	Jeck2013 ANTISENSE, CDS, coding, INTERNAL, intronic, OVCODE, OVEXON best transcript NM_058175	hsa_circ_0003934		ECM-receptor interaction, Focal adhesion, Protein digestion and absorption
TC0X00008734.hg.1	PASD1	3.72684	3.4233	5.11309	3.88938	5.29191	3.59531	6.27266	4.58777	PAS domain containing 1	NM_173493	Xq28
TC0500009676.hg.1	ZNF879	3.95099	3.34901	4.45421	3.87625	4.08036	3.68594	5.18736	4.21635	zinc finger protein 879	NM_001136116	5q35.3
TC0X00006709.hg.1	NHS	5.74421	4.2175	4.86946	3.87373	4.03259	3.5272	5.59672	4.11094	Nance-Horan syndrome (congenital cataracts and dental anomalies)	NM_001136024	Xp22.13
TC2200009324.hg.1	DRICH1	4.08121	3.23158	4.33901	3.87021	4.57546	3.65802	4.62281	3.66472	aspartate-rich 1	NM_016449	22q11.2
TC2000006688.hg.1	SNAP25	5.36576	4.16269	5.25045	3.86614	4.0134	4.48858	4.54108	4.08745	synaptosome associated protein 25kDa	NM_003081	20p12-p11.2	Blockade of Neurotransmitter Relase by Botulinum Toxin, SNARE interactions in vesicular transport
TC0400007520.hg.1	RASL11B	4.95593	3.87975	4.40224	3.86599	4.83942	4.22704	4.25272	3.83494	RAS-like, family 11, member B	NM_023940	4q12
TC0700007905.hg.1	AUTS2	4.6686	4.3063	4.97095	3.86475	4.31394	4.78347	4.69988	3.36707	autism susceptibility candidate 2	NM_001127231	7q11.22
TC0X00010982.hg.1	CDR1	3.50456	3.97302	3.41788	3.84351	3.78442	4.02977	3.75729	3.59834	cerebellar degeneration related protein 1	NM_004065	Xq27.1
TC0900011035.hg.1	TMEM246	11.3856	4.03409	10.8972	3.83503	8.80014	4.29956	7.76332	4.18442	transmembrane protein 246	NM_001303107	9q31.1
TC1000007636.hg.1	PRKG1	3.5431	3.05719	4.04537	3.8307	3.66463	3.42998	3.38386	3.28005	Memczak2013 ALT_ACCEPTOR, ALT_DONOR, coding, INTERNAL, intronic best transcript NM_001098512	hsa_circ_0000238		Gap junction, Long-term depression, Olfactory transduction, Salivary secretion, Vascular smooth muscle contraction
TC0100010149.hg.1	RAB25	7.51793	5.01297	4.79978	3.80905	6.94646	4.1885	4.41266	3.91332	RAB25, member RAS oncogene family	NM_020387	1q22
TC0100018249.hg.1	AMY2B	3.19635	3.18644	4.17773	3.80313	4.4739	3.57182	4.66352	3.84107	amylase, alpha 2B (pancreatic)	NM_020978	1p21	Carbohydrate digestion and absorption, Metabolic pathways, Pancreatic secretion, Starch and sucrose metabolism
TC1700008677.hg.1	CACNG4	3.87884	3.15437	6.38972	3.79553	3.60836	3.41852	5.19954	3.91432	calcium channel, voltage-dependent, gamma subunit 4	NM_014405	17q24	Arrhythmogenic right ventricular cardiomyopathy (ARVC), Cardiac muscle contraction, Dilated cardiomyopathy, Hypertrophic cardiomyopathy (HCM), MAPK signaling pathway
TC0500007267.hg.1	CCDC152	4.4799	3.49768	4.27544	3.79548	3.39728	4.46728	4.80159	3.62231	coiled-coil domain containing 152	NM_001134848	5p12
TC1100011182.hg.1	PYGM	3.56378	3.52313	4.39847	3.79357	3.29735	3.26963	4.98467	3.62704	phosphorylase, glycogen, muscle	NM_001164716	11q12-q13.2	Insulin signaling pathway, Starch and sucrose metabolism
TC0900007492.hg.1	PIP5K1B	2.647	3.12931	2.9406	3.78867	2.84364	3.19037	3.10408	3.8651	Transcript Identified by AceView, Entrez Gene ID(s) 8395	PIP5K1B		Rho cell motility signaling pathway, Endocytosis, Fc gamma R-mediated phagocytosis, Inositol phosphate metabolism, Metabolic pathways, Phosphatidylinositol signaling system, Regulation of actin cytoskeleton
TC2100007204.hg.1	FAM3B	3.17215	3.9911	2.65521	3.77942	2.89819	4.20544	3.06838	4.14427	family with sequence similarity 3, member B	NM_058186	21q22.3
TC0300008111.hg.1	OR5K2	3.57032	4.06518	3.30286	3.77618	2.83655	3.35663	3.04082	3.69396	olfactory receptor, family 5, subfamily K, member 2	NM_001004737	3q11.2	Olfactory transduction
TC1000009248.hg.1	FANK1	3.97036	3.94519	4.65227	3.77238	4.97807	3.83697	4.86437	3.92895	fibronectin type III and ankyrin repeat domains 1	NM_145235	10q26.2
TC0200016588.hg.1	PLCL1	3.78496	3.7843	3.73815	3.77107	4.31676	3.49118	3.80966	3.76933	phospholipase C-like 1	ENST00000472193	2q33
TC0100012307.hg.1	VN1R5	3.49385	3.71888	2.96992	3.75638	3.19965	3.9334	3.1254	4.26264	vomeronasal 1 receptor 5 (gene/pseudogene)	NM_173858	1q44
TC1400009973.hg.1	RPS6KA5	4.88225	4.95681	4.57051	3.74817	3.92776	3.54406	4.29497	3.61854	ribosomal protein S6 kinase, 90kDa, polypeptide 5	NM_004755	14q31-q32.1	Erk1/Erk2 Mapk Signaling pathway, MAPKinase Signaling Pathway, p38 MAPK Signaling Pathway , Transcription factor CREB and its extracellular signals, Bladder cancer, MAPK signaling pathway, Neurotrophin signaling pathway
TC0700011799.hg.1	HEPACAM2	3.83628	3.33338	6.67189	3.74236	3.69345	3.96391	4.80162	3.89263	HEPACAM family member 2	NM_001039372	7q21.3
TC1100009075.hg.1	NCAM1	4.11224	3.2927	3.37139	3.7319	3.85705	4.04618	4.25088	4.03532	Transcript Identified by AceView, Entrez Gene ID(s) 4684	NCAM1		Synaptic Proteins at the Synaptic Junction, Cell adhesion molecules (CAMs), Prion diseases
TC1000012144.hg.1	CTBP2	3.65944	3.38798	3.56907	3.71587	3.36168	2.88407	3.16393	3.9727	Transcript Identified by AceView, Entrez Gene ID(s) 1488	CTBP2		Chronic myeloid leukemia, Notch signaling pathway, Pathways in cancer, Wnt signaling pathway
TC0400012819.hg.1	CCNG2	3.49915	3.09697	3.25455	3.69667	3.55424	3.49967	3.506	3.28145	cyclin G2	ENST00000514756	4q21.1	p53 signaling pathway
TC0200008168.hg.1	REG1A	4.34885	4.56136	4.36736	3.67878	4.46181	3.9955	5.35663	3.99451	regenerating islet-derived 1 alpha	NM_002909	2p12
TC0100013278.hg.1	TCEA3	3.79275	3.96969	4.4096	3.67644	3.55063	3.75493	4.4976	3.69614	transcription elongation factor A (SII), 3	NM_003196	1p36.12
TC1000009983.hg.1	NEBL	3.28933	4.49184	3.94097	3.67587	4.4741	3.8522	4.16944	3.3512	nebulette	NM_001173484	10p12
TC0200015865.hg.1	SCG2	2.98998	3.22396	6.22526	3.64333	2.9253	3.44663	4.31704	3.45478	secretogranin II	NM_003469	2q35-q36
TC0100017142.hg.1	CD34	4.70483	5.27124	4.34286	3.63219	3.95534	4.21875	4.68581	3.80346	CD34 molecule	NM_001025109	1q32	Adhesion and Diapedesis of Lymphocytes, IL 17 Signaling Pathway, Cell adhesion molecules (CAMs), Hematopoietic cell lineage
TC0600014266.hg.1	TNXB	3.61409	3.528	5.74026	3.63206	3.97374	3.62586	4.69632	4.1318	tenascin XB	ENST00000375244	6p21.3	ECM-receptor interaction, Focal adhesion
TC0300013665.hg.1	MUC4	4.51986	4.57018	4.52862	3.60107	5.14556	4.91642	4.05905	3.63844	mucin 4, cell surface associated	ENST00000308466	3q29
TSUnmapped00000137.hg.1	ABO	9.04423	3.15437	8.36823	3.59698	5.70236	4.01178	5.08927	3.74143	ABO blood group (transferase A, alpha 1-3-N-acetylgalactosaminyltransferase; transferase B, alpha 1-3-galactosyltransferase) [Source:HGNC Symbol;Acc:HGNC:79]	ENST00000626615		Glycosphingolipid biosynthesis - lacto and neolacto series, Metabolic pathways
TC0100008815.hg.1	IFI44L	3.75169	3.56516	4.80861	3.58396	5.30462	3.64995	5.55055	3.75974	interferon-induced protein 44-like	NM_006820	1p31.1
TC0100014133.hg.1	AGBL4	3.3514	3.39048	4.06165	3.57154	3.28698	3.41357	4.11623	3.22676	ATP/GTP binding protein-like 4	NM_032785	1p33
TC0300008839.hg.1	ACPP	5.06	5.25579	4.54102	3.56727	5.31431	4.63827	5.91312	3.34881	acid phosphatase, prostate	NM_001099	3q22.1	Riboflavin metabolism
TC1800007063.hg.1	DTNA	4.27165	3.8671	3.78676	3.56026	4.34464	4.12029	4.4025	4.21396	Transcript Identified by AceView, Entrez Gene ID(s) 1837	DTNA
TC0100016822.hg.1	KCNT2	3.19336	3.84614	4.66234	3.55833	3.4909	4.45519	4.43541	3.88378	potassium channel, sodium activated subfamily T, member 2	NM_001287819	1q31.3
TC0100010855.hg.1	NPL	2.98602	4.66312	4.48983	3.558	4.29165	3.87514	4.35514	4.03778	N-acetylneuraminate pyruvate lyase (dihydrodipicolinate synthase)	NM_001200050	1q25	Amino sugar and nucleotide sugar metabolism
TC0600008539.hg.1	CD109	3.10417	3.96197	3.13581	3.55478	3.0787	4.18721	3.14106	3.69562	CD109 molecule	NM_001159587	6q13
TC0200015617.hg.1	ERBB4	3.32577	3.52928	3.88553	3.54454	3.2639	3.57895	3.24514	4.09841	Transcript Identified by AceView, Entrez Gene ID(s) 2066	ERBB4		g-Secretase mediated ErbB4 Signaling Pathway , Role of ERBB2 in Signal Transduction and Oncology, Calcium signaling pathway, Endocytosis, ErbB signaling pathway
TC1100006925.hg.1	PDE3B	3.10365	3.44004	3.20364	3.5257	3.47843	3.78374	3.21933	3.57861	phosphodiesterase 3B, cGMP-inhibited	ENST00000532740	11p15.1	Actions of Nitric Oxide in the Heart, Insulin signaling pathway, Progesterone-mediated oocyte maturation, Purine metabolism
TC0900009905.hg.1	CNTFR	3.07458	3.03732	7.33912	3.52526	2.882	3.2958	5.31196	3.63817	ciliary neurotrophic factor receptor	NM_001207011	9p13	Cytokine-cytokine receptor interaction, Jak-STAT signaling pathway
TC2000009198.hg.1	ADA	4.08657	5.13955	3.90594	3.52248	4.27386	4.13442	4.02674	3.41751	adenosine deaminase	NM_000022	20q13.12	Metabolic pathways, Primary immunodeficiency, Purine metabolism
TC1200010699.hg.1	POU6F1	4.11412	3.69307	4.75504	3.52047	4.18923	3.3575	4.38684	3.98335	POU class 6 homeobox 1	NM_002702	12q13.13
TC0800012388.hg.1	DLC1	4.10975	3.16749	4.19917	3.50317	3.0165	3.22009	3.31151	3.25616	DLC1 Rho GTPase activating protein	ENST00000529018	8p22
TC0800009872.hg.1	TNFRSF10D	6.74477	3.83277	8.19031	3.47576	6.09836	3.6212	5.50482	3.84537	tumor necrosis factor receptor superfamily, member 10d, decoy with truncated death domain	NM_003840	8p21	Apoptosis, Cytokine-cytokine receptor interaction, Natural killer cell mediated cytotoxicity
TC1900008584.hg.1	MYBPC2	4.80746	3.61819	4.50665	3.47389	4.07317	4.14319	4.23872	3.55979	myosin binding protein C, fast type	NM_004533	19q13.33
TC0100018222.hg.1	LOC100129924	2.91679	3.73715	3.96858	3.47036	3.60293	3.1661	4.22285	3.47409	uncharacterized LOC100129924	NM_001242750	1p34.2
TC0700013444.hg.1	CFTR	2.61694	3.0104	2.93068	3.46295	3.02694	2.40855	3.3062	3.19991	cystic fibrosis transmembrane conductance regulator	ENST00000429014	7q31.2	Cystic fibrosis transmembrane conductance regulator (CFTR) and beta 2 adrenergic receptor (b2AR) pathway, ABC transporters, Bile secretion, Gastric acid secretion, Pancreatic secretion, Vibrio cholerae infection
TC1900008341.hg.1	GIPR	2.64749	2.7628	3.90847	3.45282	3.33182	2.96981	4.04416	3.56386	gastric inhibitory polypeptide receptor	NM_000164	19q13.3	Neuroactive ligand-receptor interaction
TC1900009970.hg.1	BST2	7.45949	5.16691	4.38961	3.38951	5.10693	5.29925	4.25975	3.08831	bone marrow stromal cell antigen 2	NM_004335	19p13.1
TC1900008015.hg.1	SPRED3	3.27491	3.02727	5.12648	3.36997	3.36101	3.1723	4.6822	3.35395	sprouty-related, EVH1 domain containing 3	NM_001042522	19q13
TC1900009888.hg.1	OR10H1	3.79723	3.11485	2.64089	3.36744	3.24675	3.40274	3.0359	4.02008	olfactory receptor, family 10, subfamily H, member 1	NM_013940	19p13.1	Olfactory transduction
TC0400006822.hg.1	USP17L28	3.72746	3.25749	4.47826	3.33741	3.29172	3.33909	3.4024	3.1958	ubiquitin specific peptidase 17-like family member 28	ENST00000504543	4p16.1
TC1500010865.hg.1	GATM	3.88857	3.28933	3.22191	3.33207	3.88804	3.64149	3.48867	3.51066	glycine amidinotransferase (L-arginine:glycine amidinotransferase)	ENST00000458245	15q21.1	Arginine and proline metabolism, Glycine, serine and threonine metabolism, Metabolic pathways
TC1000012494.hg.1	KAZALD1	3.19871	3.22427	3.0771	3.30943	3.34546	3.27138	3.5078	3.33088	Kazal-type serine peptidase inhibitor domain 1	ENST00000465807	10q24.31
TC0X00008178.hg.1	HTR2C	3.20926	3.19762	4.25061	3.29699	4.21676	3.08115	4.58119	3.65423	5-hydroxytryptamine (serotonin) receptor 2C, G protein-coupled	NM_000868	Xq24	G-Protein Signaling Through Tubby Proteins, Calcium signaling pathway, Gap junction, Neuroactive ligand-receptor interaction
TC0400007542.hg.1	KIT	6.9524	3.45212	4.38184	3.28771	3.46049	4.01881	3.62031	3.27227	v-kit Hardy-Zuckerman 4 feline sarcoma viral oncogene homolog	NM_000222	4q12	Melanocyte Development and Pigmentation Pathway, Regulation of BAD phosphorylation, Acute myeloid leukemia, Cytokine-cytokine receptor interaction, Endocytosis, Hematopoietic cell lineage, Melanogenesis, Pathways in cancer
TC0500013316.hg.1	CD180	3.94443	3.82943	4.3181	3.28568	3.29224	3.58355	3.70327	2.99627	CD180 molecule	NM_005582	5q12
TC0500008307.hg.1	TSLP	4.38014	3.36214	4.16137	3.28527	3.57687	3.45228	4.50418	2.94677	thymic stromal lymphopoietin	NM_033035	5q22.1	Cytokine-cytokine receptor interaction, Jak-STAT signaling pathway
TC0800007221.hg.1	NRG1	5.63305	3.54791	5.04615	3.26545	5.56879	3.42726	5.19649	3.87391	neuregulin 1	NM_001159995	8p12	Agrin in Postsynaptic Differentiation, Neuroregulin receptor degredation protein-1 Controls ErbB3 receptor recycling, ErbB signaling pathway
TC0300013825.hg.1	TDGF1	3.27253	3.17466	3.48422	3.26107	3.11835	3.4273	3.08606	3.14864	teratocarcinoma-derived growth factor 1	ENST00000444264	3p21.31
TC0500012217.hg.1	CXXC5	3.16783	2.98628	3.10127	3.24933	3.26636	3.23259	3.34211	3.14091	Memczak2013 ANTISENSE, coding, INTERNAL, intronic best transcript NM_016463	hsa_circ_0001539
TC0600009167.hg.1	WISP3	3.64537	2.86144	4.49142	3.23287	3.6465	3.63515	3.72106	3.28187	WNT1 inducible signaling pathway protein 3	NM_003880	6q21
TC0600011385.hg.1	FLOT1	2.62337	3.57964	3.75946	3.21574	3.16909	4.33396	4.05831	3.34801	Transcript Identified by AceView, Entrez Gene ID(s) 10211	FLOT1		Insulin signaling pathway
TC0200011219.hg.1	ACKR3	10.1881	3.54102	8.4463	3.19367	5.51266	3.91316	5.76769	3.80303	atypical chemokine receptor 3	NM_020311	2q37.3	Cytokine-cytokine receptor interaction
TC0Y00007338.hg.1	HSFY2	4.11019	4.0949	3.81326	3.17899	3.34777	4.60085	3.78841	3.39079	heat shock transcription factor, Y-linked 2	OTTHUMT00000100000	Yq11.222
TC0600011723.hg.1	BTBD9	3.39214	3.40324	4.21566	3.16251	3.65784	3.77555	3.76892	2.88614	Memczak2013 ALT_ACCEPTOR, ALT_DONOR, coding, INTERNAL, intronic best transcript NM_001099272	hsa_circ_0001601
TC1400010738.hg.1	KLHL28	3.42652	3.28218	3.6359	3.16229	3.12131	3.66405	3.04164	3.54019	kelch-like family member 28	ENST00000553817	14q21.2
TC2000008346.hg.1	TMX4	2.98186	3.62496	3.21459	3.14601	3.42965	3.49149	3.26026	3.63859	Memczak2013 ALT_ACCEPTOR, ALT_DONOR, coding, INTERNAL, intronic best transcript NM_021156	hsa_circ_0001131
TC0300013955.hg.1	ZNF385D	3.2878	2.88895	2.84505	3.10246	3.38425	3.29324	3.25264	2.91765	zinc finger protein 385D	ENST00000466511	3p24.3
TC1100012020.hg.1	SESN3	3.10492	3.23235	4.12971	3.06577	2.8476	3.06195	3.79611	3.02702	Transcript Identified by AceView, Entrez Gene ID(s) 143686	SESN3		p53 signaling pathway
TSUnmapped00000758.hg.1	KIF15	2.78588	3.48699	3.04445	3.00002	3.08961	2.64553	2.72802	2.74146	kinesin family member 15	ENST00000631063	3p21.31	Role of Ran in mitotic spindle regulation
TC0100015852.hg.1	SPRR2F	7.20667	2.60756	6.01272	2.94223	3.34284	2.938	4.92279	3.61714	small proline-rich protein 2F	NM_001014450	1q21-q22
TC0500010511.hg.1	C5orf42	4.50911	3.04718	4.42834	2.92642	3.75602	3.24069	3.33011	2.87248	chromosome 5 open reading frame 42	NM_023073	5p13.2
TC0300013887.hg.1	ZIC1	2.61098	2.86678	2.98835	2.85553	2.7827	2.70445	2.91873	2.93803	Zic family member 1	ENST00000474034	3q24
TC0700012197.hg.1	PIK3CG	3.14533	2.89308	3.31575	2.71462	3.20869	2.91063	3.07606	3.5143	Memczak2013 ANTISENSE, CDS, coding, INTERNAL best transcript NM_002649	hsa_circ_0001737		AKT Signaling Pathway, B Cell Survival Pathway, Control of skeletal myogenesis by HDAC & calcium/calmodulin-dependent kinase (CaMK), Corticosteroids and cardioprotection, CTCF: First Multivalent Nuclear Factor, Erk and PI-3 Kinase Are Necessary for Collagen Binding in Corneal Epithelia, Fc Epsilon Receptor I Signaling in Mast Cells, Growth Hormone Signaling Pathway, Human Cytomegalovirus and Map …

## Sheet: S3. IPA on L1CAM-regulated gene
Supplementary Table S3. Top Canonical Pathway enriched in L1CAM-regulated genes
Canonical Pathways	IPA_OV90_L1CAM-F2 - Z-score	IPA_OV90_L1CAM-ADH - Z-score	Z-score average
LXR/RXR Activation	1.414	1.667	1.5405
IL-6 Signaling	1.633	1.342	1.4875
Acute Phase Response Signaling	1.134	1.732	1.433
Ovarian Cancer Signaling	1.134	1.342	1.238
Neuroinflammation Signaling Pathway	1.265	1	1.1325
Glioblastoma Multiforme Signaling	1.134	0.816	0.975
eNOS Signaling	0.333	1.342	0.8375
NF-KB Signaling	1.134	0.447	0.7905
Glioma Invasiveness Signaling	0.447	1	0.7235
Role of Pattern Recognition Receptors in Recognition of Bacteria and Viruses	0.378	1	0.689
GP6 Signaling Pathway	0	1.134	0.567
Sphingosine-1-phosphate Signaling	0.816	0	0.408
Nitric Oxide Signaling in the Cardiovascular System	0.333	0.447	0.39
Growth Hormone Signaling	-0.447	1	0.2765
Mouse Embryonic Stem Cell Pluripotency	0	0.447	0.2235
Role of NFAT in Cardiac Hypertrophy	0.333	0	0.1665
Colorectal Cancer Metastasis Signaling	-0.816	0.816	0
Actin Cytoskeleton Signaling	0	0	0
Endothelin-1 Signaling	0.333	-0.447	-0.057
Galpha12/13 Signaling	-0.378	0	-0.189
UVA-Induced MAPK Signaling	-0.447	0	-0.2235
p70S6K Signaling	-0.707	0	-0.3535
Wnt/beta-catenin Signaling	-0.447	-0.447	-0.447
